# Supplementary material for: Unconventionally fast transport through sliding dynamics of rodlike particles in macromolecular networks
Source: Nat Commun. 2024 Jan 15;15:525. doi: 10.1038/s41467-024-44765-7 (PMC10789817; doi:10.1038/s41467-024-44765-7)
Supplement: Supplementary file 3 — Source Data [file 41467_2024_44765_MOESM3_ESM.xlsx]

## Sheet: Fig.1d
Name	Time	MSD	MSD	MSD	MSD	MSD	MSD
Unit	s	um^2	um^2	um^2	um^2	um^2	um^2
Note		L/ax = 1.46	L/ax = 2.02	L/ax = 2.16	L/ax = 2.51	L/ax = 2.63	L/ax = 2.97
	1	0.00178	0.00827	0.00443	0.00282	0.00348	0.00352
	2	0.00217	0.00939	0.00539	0.00286	0.0036	0.00393
	3	0.00245	0.01051	0.00642	0.0029	0.00363	0.00465
	4	0.00268	0.01159	0.00746	0.00301	0.00362	0.00544
	5	0.00286	0.01275	0.00851	0.0031	0.00364	0.00613
	6	0.00301	0.01369	0.00956	0.00314	0.00368	0.00675
	7	0.00315	0.01482	0.01062	0.00323	0.00368	0.00734
	8	0.00328	0.01579	0.01168	0.00333	0.00376	0.00791
	9	0.00343	0.01681	0.01275	0.00342	0.00378	0.00848
	10	0.00357	0.01789	0.01383	0.00363	0.00384	0.00903
	11	0.00371	0.01892	0.01491	0.00371	0.00388	0.00956
	12	0.00385	0.02003	0.01599	0.0038	0.00392	0.01008
	13	0.004	0.02129	0.01709	0.00388	0.00396	0.01059
	14	0.00414	0.02248	0.01819	0.00396	0.00399	0.01109
	15	0.00429	0.02373	0.0193	0.00404	0.00403	0.01159
	16	0.00444	0.02499	0.02041	0.00412	0.00407	0.01209
	17	0.0046	0.02612	0.02154	0.00419	0.0041	0.01258
	18	0.00475	0.02728	0.02267	0.00426	0.00414	0.01307
	19	0.00491	0.02841	0.0238	0.00433	0.00417	0.01356
	20	0.00508	0.0296	0.02495	0.0044	0.00421	0.01405
	21	0.00525	0.03071	0.02592	0.00447	0.00424	0.01454
	22	0.00542	0.03179	0.02689	0.00453	0.00427	0.01503
	23	0.00559	0.03287	0.02787	0.0046	0.00431	0.01552
	24	0.00577	0.03402	0.02884	0.00466	0.00434	0.016
	25	0.00596	0.03516	0.02981	0.00472	0.00437	0.01648
	26	0.00614	0.03627	0.03078	0.00478	0.0044	0.01696
	27	0.00633	0.03737	0.03175	0.00484	0.00443	0.01744
	28	0.00651	0.03849	0.03273	0.0049	0.00446	0.01791
	29	0.0067	0.03955	0.0337	0.00496	0.00449	0.01838
	30	0.00689	0.0407	0.03467	0.00502	0.00452	0.01886
	31	0.00708	0.04177	0.03564	0.00507	0.00455	0.01933
	32	0.00727	0.04284	0.03661	0.00513	0.00458	0.0198
	33	0.00745	0.04391	0.03758	0.00518	0.00461	0.02027
	34	0.00764	0.04503	0.03856	0.00524	0.00464	0.02075
	35	0.00783	0.04605	0.03953	0.00529	0.00467	0.02122
	36	0.00801	0.04716	0.0405	0.00534	0.0047	0.02168
	37	0.0082	0.04825	0.04148	0.0054	0.00472	0.02215
	38	0.00839	0.04931	0.04245	0.00545	0.00475	0.02262
	39	0.00858	0.05041	0.04343	0.0055	0.00478	0.02308
	40	0.00877	0.05149	0.0444	0.00555	0.0048	0.02354
	41	0.00896	0.05252	0.04537	0.0056	0.00483	0.02401
	42	0.00916	0.05362	0.04635	0.00565	0.00486	0.02447
	43	0.00935	0.05468	0.04732	0.0057	0.00488	0.02493
	44	0.00954	0.05578	0.0483	0.00575	0.00491	0.02539
	45	0.00974	0.05683	0.04928	0.00579	0.00494	0.02585
	46	0.00993	0.0579	0.05026	0.00584	0.00496	0.0263
	47	0.01014	0.05898	0.05124	0.00589	0.00499	0.02675
	48	0.01034	0.06009	0.05222	0.00593	0.00501	0.02721
	49	0.01055	0.06113	0.0532	0.00598	0.00504	0.02766
	50	0.01076	0.06216	0.05418	0.00603	0.00506	0.02811
	51	0.01097	0.06326	0.05516	0.00607	0.00509	0.02856
	52	0.01117	0.06434	0.05614	0.00612	0.00511	0.02901
	53	0.01138	0.06542	0.05712	0.00616	0.00514	0.02947
	54	0.01159	0.0665	0.05811	0.00621	0.00516	0.02993
	55	0.0118	0.0676	0.0591	0.00625	0.00519	0.0304
	56	0.01201	0.06867	0.06009	0.0063	0.00521	0.03086
	57	0.01222	0.06976	0.06108	0.00634	0.00524	0.03134
	58	0.01243	0.07081	0.06207	0.00638	0.00526	0.03182
	59	0.01263	0.07194	0.06306	0.00643	0.00528	0.0323
	60	0.01284	0.07299	0.06405	0.00647	0.00531	0.03278
	61	0.01305	0.07406	0.06505	0.00651	0.00533	0.03327
	62	0.01326	0.07516	0.06604	0.00655	0.00536	0.03376
	63	0.01347	0.07624	0.06704	0.00659	0.00538	0.03425
	64	0.01368	0.07732	0.06804	0.00664	0.0054	0.03474
	65	0.01389	0.07836	0.06904	0.00668	0.00543	0.03524
	66	0.0141	0.07946	0.07004	0.00672	0.00545	0.03573
	67	0.01431	0.08055	0.07104	0.00676	0.00547	0.03623
	68	0.01452	0.08166	0.07204	0.0068	0.0055	0.03672
	69	0.01473	0.08275	0.07304	0.00684	0.00552	0.03722
	70	0.01494	0.08385	0.07405	0.00688	0.00554	0.03771
	71	0.01515	0.08484	0.07506	0.00692	0.00556	0.03821
	72	0.01536	0.08584	0.07606	0.00696	0.00559	0.0387
	73	0.01556	0.08688	0.07707	0.007	0.00561	0.03919
	74	0.01577	0.08798	0.07809	0.00704	0.00563	0.03968
	75	0.01598	0.08906	0.0791	0.00708	0.00565	0.04017
	76	0.01619	0.09018	0.08011	0.00711	0.00568	0.04066
	77	0.0164	0.0913	0.08112	0.00715	0.0057	0.04115
	78	0.01661	0.09239	0.08214	0.00719	0.00572	0.04164
	79	0.01682	0.09352	0.08316	0.00723	0.00574	0.04212
	80	0.01703	0.09461	0.08417	0.00726	0.00576	0.04261
	81	0.01724	0.09695	0.08519	0.0073	0.00578	0.04309
	82	0.01745	0.09812	0.08621	0.00734	0.00581	0.04358
	83	0.01766	0.09928	0.08722	0.00738	0.00583	0.04406
	84	0.01787	0.10046	0.08825	0.00741	0.00585	0.04454
	85	0.01808	0.10166	0.08927	0.00745	0.00587	0.04502
	86	0.01829	0.10287	0.0903	0.00749	0.00589	0.0455
	87	0.0185	0.10409	0.09133	0.00752	0.00591	0.04598
	88	0.01871	0.1053	0.09236	0.00756	0.00593	0.04647
	89	0.01892	0.1065	0.09339	0.0076	0.00596	0.04695
	90	0.01915	0.10774	0.09442	0.00763	0.00598	0.04743
	91	0.01936	0.10897	0.09544	0.00767	0.006	0.04792
	92	0.01957	0.11022	0.09648	0.0077	0.00602	0.04841
	93	0.01978	0.11143	0.0975	0.00773	0.00604	0.0489
	94	0.01999	0.11267	0.09854	0.00777	0.00606	0.04939
	95	0.0202	0.1139	0.09957	0.00781	0.00608	0.04989
	96	0.02041	0.11514	0.1006	0.00784	0.0061	0.0504
	97	0.02062	0.11637	0.10165	0.00788	0.00612	0.0509
	98	0.02084	0.11766	0.10269	0.00791	0.00615	0.05142
	99	0.02105	0.1189	0.10372	0.00795	0.00617	0.05193
	100	0.02126	0.12019	0.10476	0.00798	0.00618	0.05246
	101	0.02147	0.12145	0.1058	0.00802	0.00621	0.05298
	102	0.02168	0.12271	0.10683	0.00805	0.00623	0.05351
	103	0.02189	0.12397	0.10787	0.00808	0.00625	0.05404
	104	0.02211	0.12525	0.1089	0.00812	0.00627	0.05457
	105	0.02232	0.12652	0.10996	0.00816	0.00629	0.05509
	106	0.02253	0.1278	0.11099	0.00819	0.00631	0.05562
	107	0.02274	0.1291	0.11203	0.00822	0.00633	0.05615
	108	0.02296	0.13037	0.11309	0.00825	0.00635	0.05667
	109	0.02317	0.13164	0.11413	0.00829	0.00637	0.0572
	110	0.02338	0.13291	0.11518	0.00832	0.00639	0.05772
	111	0.02359	0.13421	0.11622	0.00836	0.00641	0.05823
	112	0.02381	0.13551	0.11728	0.00839	0.00643	0.05875
	113	0.02402	0.13681	0.11832	0.00842	0.00645	0.05926
	114	0.02423	0.13808	0.11938	0.00845	0.00647	0.05976
	115	0.02445	0.13936	0.12042	0.00849	0.00649	0.06026
	116	0.02466	0.14067	0.12147	0.00852	0.00651	0.06076
	117	0.02487	0.14196	0.12254	0.00855	0.00653	0.06126
	118	0.02508	0.14332	0.12358	0.00858	0.00655	0.06176
	119	0.0253	0.14462	0.12463	0.00861	0.00657	0.06226
	120	0.02551	0.14591	0.12569	0.00865	0.00659	0.06276
	121	0.02572	0.14728	0.12675	0.00868	0.00661	0.06326
	122	0.02594	0.14863	0.12781	0.00871	0.00663	0.06377
	123	0.02615	0.14993	0.12887	0.00874	0.00665	0.06428
	124	0.02636	0.15127	0.12992	0.00878	0.00667	0.06479
	125	0.02658	0.15261	0.13097	0.00881	0.00669	0.06531
	126	0.02679	0.15391	0.13203	0.00884	0.00671	0.06584
	127	0.02701	0.15523	0.13308	0.00887	0.00673	0.06636
	128	0.02722	0.15659	0.13415	0.00891	0.00675	0.06689
	129	0.02743	0.1579	0.1352	0.00893	0.00677	0.06742
	130	0.02765	0.15925	0.13627	0.00896	0.00679	0.06795
	131	0.02786	0.16062	0.13732	0.009	0.00681	0.06848
	132	0.02807	0.16197	0.13839	0.00903	0.00683	0.06901
	133	0.02829	0.1633	0.13945	0.00906	0.00684	0.06954
	134	0.0285	0.16464	0.14053	0.00908	0.00686	0.07006
	135	0.02872	0.16601	0.1416	0.00912	0.00688	0.07058
	136	0.02893	0.16736	0.14267	0.00914	0.0069	0.0711
	137	0.02914	0.16875	0.14371	0.00918	0.00692	0.07161
	138	0.02936	0.17013	0.14478	0.00921	0.00694	0.07211
	139	0.02957	0.17152	0.14585	0.00924	0.00696	0.07262
	140	0.02978	0.1729	0.14693	0.00927	0.00698	0.07312
	141	0.03	0.17428	0.148	0.0093	0.007	0.07361
	142	0.03021	0.17569	0.14907	0.00933	0.00702	0.0741
	143	0.03043	0.17707	0.15014	0.00936	0.00703	0.07459
	144	0.03064	0.17842	0.15122	0.00939	0.00705	0.07507
	145	0.03085	0.17983	0.15228	0.00942	0.00707	0.07555
	146	0.03107	0.18128	0.15336	0.00945	0.00709	0.07603
	147	0.03128	0.18267	0.15444	0.00947	0.00711	0.07651
	148	0.03149	0.18406	0.15551	0.0095	0.00713	0.07698
	149	0.03171	0.18548	0.15659	0.00953	0.00715	0.07745
	150	0.03192	0.1869	0.15764	0.00955	0.00717	0.07793
	151	0.03214	0.1883	0.15871	0.00959	0.00719	0.0784
	152	0.03235	0.18974	0.15978	0.00962	0.00721	0.07888
	153	0.03256	0.1911	0.16086	0.00964	0.00722	0.07936
	154	0.03278	0.19251	0.16195	0.00967	0.00724	0.07984
	155	0.03299	0.19392	0.16308	0.0097	0.00727	0.08033
	156	0.0332	0.1953	0.16415	0.00972	0.00728	0.08081
	157	0.03342	0.19666	0.16525	0.00976	0.0073	0.0813
	158	0.03363	0.19816	0.16636	0.00979	0.00732	0.08179
	159	0.03385	0.19961	0.16745	0.00982	0.00734	0.08228
	160	0.03406	0.20105	0.16854	0.00984	0.00736	0.08277
	161	0.03427	0.20242	0.16964	0.00986	0.00738	0.08327
	162	0.03449	0.20387	0.17073	0.00989	0.00739	0.08377
	163	0.0347	0.20526	0.17183	0.00992	0.00741	0.08428
	164	0.03492	0.20671	0.17292	0.00995	0.00743	0.0848
	165	0.03513	0.20815	0.17402	0.00998	0.00745	0.08533
	166	0.03534	0.2096	0.17512	0.01002	0.00747	0.08586
	167	0.03556	0.21098	0.17622	0.01004	0.00748	0.0864
	168	0.03577	0.21252	0.17733	0.01007	0.0075	0.08695
	169	0.03599	0.21401	0.17844	0.01009	0.00752	0.0875
	170	0.0362	0.21544	0.17956	0.01012	0.00754	0.08806
	171	0.03641	0.21685	0.18066	0.01015	0.00756	0.08862
	172	0.03663	0.21835	0.1818	0.01018	0.00758	0.08917
	173	0.03684	0.21984	0.1829	0.01021	0.0076	0.08973
	174	0.03706	0.22131	0.18403	0.01022	0.00762	0.09028
	175	0.03727	0.22273	0.18514	0.01025	0.00764	0.09084
	176	0.03748	0.22429	0.18626	0.01028	0.00765	0.09139
	177	0.0377	0.22574	0.18737	0.01031	0.00767	0.09194
	178	0.03791	0.2272	0.18847	0.01033	0.00769	0.09249
	179	0.03813	0.22868	0.18959	0.01036	0.0077	0.09305
	180	0.03834	0.23018	0.19072	0.01039	0.00772	0.0936
	181	0.03855	0.2317	0.19183	0.01042	0.00774	0.09415
	182	0.03877	0.2332	0.19294	0.01043	0.00776	0.09471
	183	0.03898	0.23474	0.19407	0.01047	0.00778	0.09528
	184	0.0392	0.23628	0.19517	0.0105	0.00779	0.09584
	185	0.03941	0.23785	0.19629	0.01053	0.00782	0.09642
	186	0.03962	0.23937	0.19744	0.01056	0.00784	0.097
	187	0.03984	0.24093	0.19856	0.01058	0.00786	0.09759
	188	0.04005	0.24243	0.1997	0.01061	0.00788	0.09818
	189	0.04027	0.24385	0.20082	0.01064	0.00789	0.09878
	190	0.04048	0.24541	0.20196	0.01067	0.00791	0.09938
	191	0.04069	0.24688	0.20309	0.0107	0.00792	0.09998
	192	0.04091	0.24848	0.2042	0.01072	0.00794	0.10059
	193	0.04112	0.25012	0.20532	0.01075	0.00796	0.10119
	194	0.04134	0.25159	0.20646	0.01078	0.00797	0.1018
	195	0.04155	0.25311	0.20759	0.01081	0.00799	0.1024
	196	0.04176	0.25467	0.20873	0.01084	0.00801	0.103
	197	0.04198	0.25621	0.20986	0.01087	0.00803	0.10359
	198	0.04219	0.25774	0.21082	0.01089	0.00805	0.10417
	199	0.04241	0.25922	0.21201	0.01092	0.00806	0.10475
	200	0.04262	0.26081	0.21315	0.01095	0.00808	0.10531
	201	0.04283	0.26236	0.21427	0.01098	0.0081	0.10587
	202	0.04305	0.26387	0.21545	0.011	0.00812	0.10641
	203	0.04326	0.26542	0.21636	0.01103	0.00814	0.10693
	204	0.04348	0.26718	0.21749	0.01105	0.00815	0.10744
	205	0.04369	0.26877	0.21834	0.01107	0.00816	0.10794
	206	0.04391	0.27035	0.21947	0.01111	0.00817	0.10844
	207	0.04412	0.27195	0.22061	0.01115	0.00819	0.10893
	208	0.04433	0.2735	0.22172	0.01116	0.00821	0.10942
	209	0.04455	0.27519	0.223	0.01119	0.00823	0.1099
	210	0.04476	0.27689	0.22412	0.01122	0.00825	0.11038
	211	0.04498	0.27851	0.22526	0.01124	0.00827	0.11087
	212	0.04519	0.28014	0.22641	0.01127	0.00829	0.11135
	213	0.0454	0.28178	0.22761	0.01131	0.00831	0.11184
	214	0.04562	0.28335	0.22846	0.01132	0.00833	0.11234
	215	0.04583	0.28499	0.22956	0.01135	0.00834	0.11283
	216	0.04605	0.28655	0.23072	0.01138	0.00836	0.11334
	217	0.04626	0.28817	0.23192	0.0114	0.00838	0.11385
	218	0.04648	0.28977	0.23318	0.01142	0.0084	0.11437
	219	0.04669	0.2916	0.23428	0.01143	0.00841	0.11489
	220	0.0469	0.29334	0.23543	0.01147	0.00843	0.11542
	221	0.04712	0.29513	0.23655	0.0115	0.00845	0.11594
	222	0.04733	0.29683	0.23777	0.01152	0.00847	0.11647
	223	0.04755	0.2986	0.23864	0.01155	0.00849	0.117
	224	0.04776	0.30035	0.23994	0.01157	0.00851	0.11752
	225	0.04798	0.30208	0.2411	0.01159	0.00851	0.11805
	226	0.04819	0.30376	0.24213	0.0116	0.00855	0.11857
	227	0.0484	0.30541	0.24349	0.01163	0.00855	0.11909
	228	0.04862	0.3073	0.24463	0.01167	0.00857	0.1196
	229	0.04883	0.30912	0.24586	0.01169	0.00859	0.12011
	230	0.04905	0.31087	0.24708	0.01172	0.00861	0.12061
	231	0.04926	0.3127	0.24824	0.01172	0.00863	0.12111
	232	0.04948	0.31446	0.24911	0.01177	0.00865	0.12162
	233	0.04969	0.31646	0.25029	0.0118	0.00867	0.12212
	234	0.0499	0.31607	0.2515	0.01181	0.00869	0.12263
	235	0.05012	0.31779	0.25253	0.01185	0.00871	0.12315
	236	0.05033	0.31974	0.25373	0.01188	0.00872	0.12367
	237	0.05055	0.32192	0.25454	0.0119	0.00873	0.1242
	238	0.05076	0.32433	0.25577	0.01192	0.00874	0.12475
	239	0.05098	0.32491	0.25712	0.01195	0.00876	0.12531
	240	0.05119	0.3237	0.25824	0.01197	0.00877	0.1259
	241	0.0514	0.31951	0.25941	0.01201	0.00879	0.1265
	242	0.05162	0.32167	0.26065	0.01205	0.00881	0.12711
	243	0.05183	0.32422	0.26192	0.01205	0.00883	0.12775
	244	0.05205	0.32636	0.26307	0.01207	0.00885	0.1284
	245	0.05226	0.32815	0.26433	0.01212	0.00888	0.12907
	246	0.05248	0.32986	0.26563	0.01214	0.0089	0.12976
	247	0.05269	0.33288	0.26673	0.01216	0.00891	0.13046
	248	0.0529	0.33174	0.26809	0.01219	0.00893	0.13117
	249	0.05312	0.33414	0.26932	0.01221	0.00894	0.13189
	250	0.05333	0.33603	0.27054	0.01224	0.00896	0.1326
	251	0.05355	0.33883	0.27195	0.01225	0.00897	0.13332
	252	0.05376	0.34145	0.27317	0.01228	0.00899	0.13402
	253	0.05398	0.34369	0.27428	0.01229	0.00901	0.13472
	254	0.05419	0.34471	0.27561	0.01229	0.00903	0.13541
	255	0.0544	0.34724	0.27675	0.01233	0.00904	0.13608
	256	0.05462	0.34986	0.27796	0.01236	0.00906	0.13674
	257	0.05483	0.35206	0.27933	0.0124	0.00908	0.13739
	258	0.05505	0.35488	0.28053	0.01242	0.00909	0.13803
	259	0.05526	0.35673	0.28178	0.01242	0.00911	0.13871
	260	0.05548	0.35655	0.28307	0.01245	0.00913	0.13937
	261	0.05569	0.35777	0.28432	0.01247	0.00914	0.14003
	262	0.05591	0.36074	0.28557	0.01251	0.00916	0.14068
	263	0.05612	0.36401	0.28687	0.01254	0.00918	0.14133
	264	0.05633	0.36341	0.2881	0.01255	0.00919	0.14197
	265	0.05655	0.3653	0.28938	0.01258	0.00921	0.14261
	266	0.05676	0.36567	0.29064	0.0126	0.00924	0.14326
	267	0.05698	0.36527	0.29185	0.01263	0.00926	0.1439
	268	0.05719	0.36751	0.29303	0.01265	0.00928	0.14453
	269	0.05741	0.36906	0.29425	0.01268	0.0093	0.14517
	270	0.05762	0.36991	0.29563	0.0127	0.00932	0.14581
	271	0.05783	0.37203	0.29672	0.0127	0.00933	0.14645
	272	0.05805	0.37601	0.29781	0.01273	0.00935	0.14709
	273	0.05826	0.37391	0.29924	0.01274	0.00937	0.14773
	274	0.05848	0.37223	0.30037	0.01279	0.00938	0.14837
	275	0.05869	0.3752	0.30173	0.01281	0.00941	0.14901
	276	0.05891	0.37811	0.30299	0.01283	0.00943	0.14965
	277	0.05912	0.38115	0.30423	0.01286	0.00944	0.15028
	278	0.05934	0.38457	0.30555	0.01291	0.00946	0.15092
	279	0.05955	0.38763	0.30674	0.01291	0.00947	0.15156
	280	0.05977	0.39077	0.30797	0.01292	0.00949	0.15221
	281	0.05998	0.39318	0.30924	0.01296	0.00951	0.15285
	282	0.06019	0.39541	0.31043	0.01299	0.00952	0.15349
	283	0.06041	0.39799	0.31162	0.013	0.00954	0.15413
	284	0.06062	0.39997	0.31282	0.013	0.00956	0.15477
	285	0.06084	0.40205	0.31409	0.01303	0.00957	0.15541
	286	0.06105	0.4048	0.31524	0.01307	0.00961	0.15605
	287	0.06127	0.40652	0.31664	0.0131	0.00962	0.1567
	288	0.06148	0.40819	0.31781	0.01312	0.00964	0.15734
	289	0.0617	0.4102	0.31905	0.01316	0.00964	0.15798
	290	0.06191	0.41317	0.32025	0.01319	0.00965	0.15863
	291	0.06212	0.41492	0.32143	0.01322	0.00967	0.15927
	292	0.06234	0.41507	0.32255	0.01324	0.0097	0.15991
	293	0.06255	0.41683	0.32399	0.01327	0.00971	0.16056
	294	0.06277	0.41842	0.32519	0.01328	0.00973	0.1612
	295	0.06298	0.42017	0.32631	0.01331	0.00975	0.16184
	296	0.0632	0.42292	0.32739	0.01333	0.00977	0.16248
	297	0.06341	0.42464	0.32868	0.01333	0.00979	0.16312
	298	0.06363	0.4271	0.32983	0.01336	0.0098	0.16376
	299	0.06384	0.42916	0.33102	0.0134	0.00982	0.1644
	300	0.06406	0.4311	0.33219	0.01342	0.00984	0.16504
							--
							--
							--
							--

## Sheet: Fig.1e
Name	L	D/D0	(D/D0)_std	L	L_std	D/D0	(D/D0)_std
Unit	ax				ax
Note	Simulation	Simulation	Simulation
	1.1	0.015	0.0032	1.46	0.08214	0.00216	0.00222
	1.5	0.00225	0.0026	2.02	0.09452	0.01789	0.00462
	2.2	0.014	0.0031	2.16	0.1226	0.01055	0.00154
	2	0.015	0.0026	2.51	0.13731	0.000878	0.0015
	2.5	0.005	0.0035	2.63	0.16048	0.000823	0.0011
	2.95	0.018	0.002	2.97	0.17531	0.01525	0.00176

## Sheet: Fig.1f
Name	r	Gs
Unit	ax
Note		t=220s	t=380s	t=500s	t=650s	t=750s	t=900s
	0	0.58491	0.48223	0.40035	0.34128	0.2634	0.25785
	0.05	0.58105	0.47874	0.39772	0.33826	0.26268	0.25621
	0.1	0.56789	0.47156	0.38983	0.3334	0.25626	0.25108
	0.15	0.54148	0.45419	0.3754	0.32133	0.24779	0.24134
	0.2	0.50684	0.42841	0.35764	0.30547	0.23365	0.22728
	0.25	0.46949	0.39836	0.33521	0.28425	0.21812	0.21058
	0.3	0.428	0.36596	0.31131	0.26227	0.20331	0.19467
	0.35	0.38861	0.33557	0.2835	0.24219	0.18991	0.18212
	0.4	0.35145	0.30539	0.26434	0.22962	0.17731	0.16767
	0.45	0.32164	0.28318	0.24532	0.21525	0.17017	0.1577
	0.5	0.29607	0.2666	0.23242	0.20177	0.16468	0.14941
	0.55	0.27989	0.25254	0.22206	0.19561	0.16125	0.14182
	0.6	0.27082	0.24548	0.21452	0.19724	0.16409	0.13847
	0.65	0.27228	0.24598	0.21785	0.20118	0.16921	0.14123
	0.7	0.27747	0.25249	0.227	0.20909	0.17795	0.14563
	0.75	0.28416	0.26132	0.23763	0.21657	0.19005	0.15219
	0.8	0.29594	0.27221	0.24947	0.22524	0.20302	0.15935
	0.85	0.30658	0.28178	0.26251	0.23325	0.21479	0.16661
	0.9	0.31441	0.29235	0.27342	0.23935	0.22332	0.17281
	0.95	0.31819	0.29943	0.27975	0.24247	0.22896	0.17639
	1	0.32297	0.30211	0.28305	0.24224	0.23133	0.17799
	1.05	0.32014	0.30174	0.27999	0.2385	0.22976	0.17912
	1.1	0.31119	0.29482	0.27763	0.23111	0.223	0.17605
	1.15	0.29723	0.28191	0.26558	0.22113	0.21282	0.16966
	1.2	0.27683	0.26517	0.24864	0.20863	0.20046	0.16106
	1.25	0.25625	0.24685	0.2285	0.19396	0.18444	0.15011
	1.3	0.23114	0.22654	0.20841	0.17746	0.16532	0.13913
	1.35	0.20611	0.20533	0.18639	0.16182	0.146	0.12642
	1.4	0.18159	0.18443	0.16627	0.14668	0.12998	0.11543
	1.45	0.15983	0.16389	0.14992	0.13185	0.11356	0.1068
	1.5	0.13706	0.14642	0.13537	0.11525	0.09974	0.09996
	1.55	0.11834	0.13328	0.12626	0.1126	0.0885	0.09444
	1.6	0.10643	0.12336	0.11749	0.10665	0.0813	0.09237
	1.65	0.09516	0.11794	0.11333	0.10372	0.07651	0.09306
	1.7	0.08945	0.11471	0.11174	0.10313	0.07223	0.09501
	1.75	0.08505	0.11486	0.11532	0.10446	0.07085	0.0992
	1.8	0.08337	0.1179	0.12084	0.10767	0.07016	0.10427
	1.85	0.08228	0.12094	0.12552	0.11199	0.07068	0.10886
	1.9	0.08329	0.12479	0.13125	0.11565	0.07184	0.11276
	1.95	0.08248	0.12696	0.13599	0.11858	0.07297	0.11566
	2	0.08107	0.12735	0.13775	0.12137	0.07351	0.11698
	2.05	0.07988	0.12666	0.13656	0.1226	0.0721	0.11588
	2.1	0.0767	0.12282	0.13515	0.12215	0.07022	0.11264
	2.15	0.07285	0.11777	0.13154	0.11952	0.06691	0.10643
	2.2	0.0676	0.11166	0.12579	0.11493	0.06388	0.10013
	2.25	0.0618	0.10258	0.11734	0.10962	0.05952	0.09304
	2.3	0.05577	0.09257	0.10822	0.10283	0.05589	0.08476
	2.35	0.04955	0.08382	0.10094	0.09538	0.05237	0.07695
	2.4	0.04237	0.07436	0.08986	0.08749	0.04947	0.06823
	2.45	0.03643	0.06685	0.08025	0.08013	0.04714	0.0615
	2.5	0.03148	0.06012	0.07197	0.074	0.04541	0.05595
	2.55	0.02668	0.05428	0.06685	0.06892	0.04613	0.05161
	2.6	0.02287	0.0506	0.06293	0.06052	0.04796	0.04884
	2.65	0.01998	0.0487	0.05991	0.06128	0.05013	0.04849
	2.7	0.01769	0.04671	0.05759	0.06431	0.05407	0.04826
	2.75	0.01594	0.04621	0.05733	0.0661	0.05881	0.0496
	2.8	0.01466	0.04565	0.05733	0.06698	0.06276	0.05205
	2.85	0.01421	0.04588	0.05676	0.07127	0.06639	0.05409
	2.9	0.0139	0.04688	0.05832	0.07433	0.06977	0.05708
	2.95	0.01406	0.04695	0.0597	0.07732	0.07196	0.05784
	3	0.01382	0.04685	0.06014	0.07907	0.07444	0.05839
	3.05	0.0137	0.04606	0.05963	0.07792	0.07476	0.05934
	3.1	0.01322	0.04505	0.05908	0.0774	0.07402	0.05936
	3.15	0.01257	0.04254	0.05696	0.07382	0.07262	0.05756
	3.2	0.01229	0.04032	0.05423	0.06983	0.06938	0.05557
	3.25	0.01136	0.03696	0.05019	0.06591	0.06516	0.05209
	3.3	0.01041	0.03378	0.04568	0.0612	0.06063	0.0481
	3.35	0.00926	0.03006	0.04181	0.05592	0.05613	0.04569
	3.4	0.00833	0.02564	0.03843	0.05096	0.05146	0.04311
	3.45	0.00706	0.02245	0.03474	0.04665	0.04779	0.04161
	3.5	0.00627	0.01961	0.03179	0.04274	0.04433	0.04051
	3.55	0.00564	0.01707	0.02903	0.04075	0.04302	0.0392
	3.6	0.00507	0.01491	0.02662	0.0389	0.04149	0.03882
	3.65	0.00497	0.01321	0.02584	0.03788	0.04107	0.04083
	3.7	0.0046	0.01148	0.02581	0.03898	0.0419	0.04295
	3.75	0.00432	0.01095	0.02628	0.03966	0.0428	0.04552
	3.8	0.00422	0.01063	0.02691	0.04095	0.04574	0.04866
	3.85	0.00432	0.01037	0.02773	0.04294	0.04755	0.05181
	3.9	0.00415	0.01067	0.02808	0.04454	0.04991	0.05454
	3.95	0.00422	0.01102	0.02882	0.04521	0.05219	0.05643
	4	0.00398	0.01088	0.02943	0.04575	0.05368	0.05709
	4.05	0.00364	0.01083	0.02909	0.04571	0.05329	0.05798
	4.1	0.00365	0.01036	0.0285	0.04502	0.05248	0.05723
	4.15	0.00319	0.00992	0.027	0.04338	0.05141	0.055
	4.2	0.00291	0.00956	0.02528	0.04095	0.04911	0.05201
	4.25	0.0028	0.00867	0.02356	0.03799	0.04614	0.04871
	4.3	0.0024	0.00796	0.02131	0.0346	0.04231	0.04467
	4.35	0.00206	0.00732	0.01866	0.03106	0.03867	0.03999
	4.4	0.00184	0.00655	0.01636	0.02795	0.03478	0.03533
	4.45	0.00167	0.00549	0.01386	0.02534	0.03138	0.03128
	4.5	0.0017	0.00505	0.01173	0.02301	0.02711	0.02843
	4.55	0.00162	0.00445	0.01034	0.02017	0.02457	0.02551
	4.6	0.00155	0.00437	0.00904	0.01798	0.02243	0.02391
	4.65	0.00147	0.00426	0.00828	0.01647	0.02055	0.0225
	4.7	0.00147	0.0042	0.0075	0.01513	0.01937	0.02202
	4.75	0.00133	0.0039	0.00612	0.01309	0.01721	0.01939
	4.8	0.0013	0.00342	0.00526	0.01132	0.01484	0.01707
	4.85	0.00113	0.0029	0.00463	0.00982	0.01317	0.01491
	4.9	0.00106	0.00256	0.00395	0.00825	0.01125	0.01332
	4.95	0.00106	0.00256	0.00395	0.00825	0.01125	0.01332
	5	0.00106	0.00256	0.00395	0.00825	0.01125	0.01332

## Sheet: Fig.1g
Name	r	Gs
Unit	ax
Note		t=220s	t=380s	t=500s	t=650s	t=750s	t=900s
	0	0.46858	0.3402	0.28235	0.25289	0.26062	0.23862
	0.05	0.46118	0.33772	0.27826	0.24718	0.25789	0.23484
	0.1	0.44145	0.32817	0.27288	0.23968	0.25308	0.23315
	0.15	0.41524	0.31524	0.26707	0.23072	0.24775	0.23165
	0.2	0.38296	0.29989	0.25904	0.225	0.24049	0.22863
	0.25	0.34698	0.28434	0.25245	0.22086	0.23408	0.22538
	0.3	0.3113	0.27	0.24505	0.22025	0.22848	0.22078
	0.35	0.2818	0.25699	0.2398	0.22104	0.22371	0.21625
	0.4	0.26152	0.24798	0.23926	0.22106	0.22059	0.21323
	0.45	0.25122	0.2449	0.24059	0.22247	0.21983	0.21163
	0.5	0.2504	0.24572	0.24229	0.22468	0.22109	0.21183
	0.55	0.25933	0.24925	0.24466	0.22853	0.22546	0.2127
	0.6	0.27737	0.25558	0.24782	0.23441	0.23106	0.21249
	0.65	0.30052	0.26597	0.25407	0.24189	0.23808	0.21251
	0.7	0.32853	0.28053	0.263	0.24933	0.24448	0.2135
	0.75	0.3557	0.2944	0.27157	0.25338	0.24974	0.2157
	0.8	0.38117	0.30597	0.27838	0.2529	0.25401	0.21915
	0.85	0.40096	0.314	0.28231	0.25173	0.25515	0.22439
	0.9	0.41319	0.31926	0.28257	0.25068	0.25254	0.22708
	0.95	0.41532	0.31809	0.27884	0.25056	0.24833	0.22755
	1	0.40666	0.31157	0.27325	0.24965	0.24403	0.22741
	1.05	0.3888	0.30177	0.26575	0.24758	0.23894	0.22747
	1.1	0.36505	0.29123	0.25856	0.24347	0.23361	0.22823
	1.15	0.33677	0.27721	0.24957	0.23874	0.22716	0.22956
	1.2	0.30343	0.26111	0.24144	0.23291	0.22008	0.23002
	1.25	0.27048	0.24601	0.23471	0.22935	0.2133	0.22963
	1.3	0.24048	0.23225	0.22978	0.22629	0.20961	0.22852
	1.35	0.21506	0.22205	0.22476	0.2243	0.20968	0.22582
	1.4	0.1951	0.21484	0.22101	0.2249	0.21189	0.2259
	1.45	0.18234	0.21298	0.22066	0.22673	0.2154	0.22605
	1.5	0.1781	0.21556	0.22272	0.22872	0.21784	0.22495
	1.55	0.18157	0.22312	0.22777	0.23252	0.22072	0.22207
	1.6	0.19109	0.23266	0.23308	0.23793	0.22296	0.21838
	1.65	0.20527	0.24312	0.23825	0.24257	0.22368	0.21358
	1.7	0.22163	0.25191	0.24072	0.24672	0.22423	0.21061
	1.75	0.23724	0.26037	0.24055	0.24964	0.22519	0.20752
	1.8	0.24965	0.26547	0.23945	0.25231	0.22441	0.20397
	1.85	0.25755	0.26756	0.23893	0.25225	0.2217	0.20123
	1.9	0.26126	0.26559	0.23963	0.24749	0.21662	0.19547
	1.95	0.25988	0.25933	0.23726	0.24079	0.21057	0.19266
	2	0.25351	0.24969	0.23277	0.23358	0.20532	0.19295
	2.05	0.24186	0.23577	0.22438	0.22547	0.19853	0.19318
	2.1	0.22431	0.21938	0.2158	0.21528	0.19217	0.19433
	2.15	0.20329	0.20146	0.20631	0.20584	0.18691	0.19339
	2.2	0.1817	0.18443	0.19755	0.19729	0.18409	0.1919
	2.25	0.16137	0.16828	0.18953	0.19013	0.18227	0.18972
	2.3	0.14322	0.15612	0.18141	0.18384	0.18133	0.18921
	2.35	0.12805	0.14686	0.17448	0.18126	0.18158	0.18964
	2.4	0.11679	0.14221	0.16756	0.18203	0.18494	0.19269
	2.45	0.10956	0.1407	0.16508	0.1836	0.18864	0.19362
	2.5	0.10572	0.14182	0.16491	0.18658	0.1912	0.19101
	2.55	0.10584	0.14533	0.1673	0.18837	0.1943	0.18786
	2.6	0.10962	0.15082	0.16932	0.19015	0.19556	0.18325
	2.65	0.11358	0.15729	0.17197	0.19149	0.19648	0.18078
	2.7	0.11713	0.16453	0.17514	0.19229	0.19676	0.17846
	2.75	0.12043	0.16947	0.17654	0.19126	0.19495	0.17708
	2.8	0.12237	0.17215	0.17776	0.18845	0.19187	0.17372
	2.85	0.12234	0.17281	0.17723	0.1842	0.18753	0.16892
	2.9	0.11921	0.1709	0.17596	0.17795	0.18189	0.16286
	2.95	0.11489	0.16512	0.17187	0.17048	0.17489	0.15722
	3	0.10913	0.15584	0.16573	0.1619	0.1688	0.15294
	3.05	0.10123	0.14472	0.15821	0.15344	0.16341	0.15054
	3.1	0.09201	0.13359	0.15111	0.14565	0.16021	0.15101
	3.15	0.08276	0.12309	0.14209	0.13892	0.15823	0.15273
	3.2	0.073	0.11156	0.13324	0.13276	0.15671	0.15396
	3.25	0.06359	0.10205	0.12675	0.12753	0.15427	0.15445
	3.3	0.05567	0.09433	0.12049	0.12442	0.14972	0.15659
	3.35	0.04944	0.08765	0.11598	0.12117	0.14544	0.15973
	3.4	0.04574	0.0814	0.11176	0.11878	0.14368	0.16282
	3.45	0.04347	0.07916	0.10794	0.11679	0.14318	0.16497
	3.5	0.04274	0.07987	0.10517	0.11606	0.14304	0.16638
	3.55	0.04314	0.08086	0.10293	0.11611	0.14131	0.16631
	3.6	0.04385	0.08257	0.10215	0.11763	0.13908	0.16497
	3.65	0.04521	0.08381	0.10414	0.11947	0.13623	0.16168
	3.7	0.04672	0.08514	0.10649	0.12134	0.13234	0.15808
	3.75	0.0474	0.08593	0.10784	0.1227	0.12954	0.15421
	3.8	0.04696	0.08535	0.10845	0.12291	0.12898	0.14992
	3.85	0.04654	0.08438	0.10728	0.12318	0.12799	0.1442
	3.9	0.04532	0.0831	0.1054	0.12228	0.12469	0.13825
	3.95	0.04367	0.07998	0.10338	0.11961	0.12136	0.13196
	4	0.04064	0.07618	0.09978	0.11543	0.11787	0.1265
	4.05	0.03731	0.07182	0.09569	0.11134	0.11476	0.12231
	4.1	0.03351	0.06628	0.08968	0.10669	0.11068	0.11773
	4.15	0.02945	0.06163	0.08295	0.10176	0.10589	0.11463
	4.2	0.02621	0.05704	0.07572	0.09538	0.1004	0.11271
	4.25	0.02377	0.05325	0.06968	0.08905	0.09587	0.11165
	4.3	0.02176	0.05074	0.06545	0.08445	0.09105	0.11058
	4.35	0.01968	0.04868	0.06245	0.08054	0.08699	0.10975
	4.4	0.01811	0.04708	0.06003	0.07725	0.08373	0.11008
	4.45	0.01643	0.04591	0.05851	0.07593	0.08114	0.11136
	4.5	0.01536	0.04531	0.05799	0.07601	0.07902	0.11196
	4.55	0.01477	0.04504	0.05778	0.07564	0.07828	0.11154
	4.6	0.01427	0.04464	0.05779	0.07507	0.07874	0.11033
	4.65	0.01372	0.0434	0.05808	0.07385	0.08008	0.10715
	4.7	0.013	0.04246	0.05816	0.07312	0.08188	0.10442
	4.75	0.01232	0.04074	0.05636	0.07118	0.08165	0.09944
	4.8	0.01083	0.03628	0.05054	0.06337	0.07406	0.08759
	4.85	0.00927	0.03145	0.04416	0.05544	0.06624	0.07631
	4.9	0.00771	0.02634	0.03777	0.04806	0.05809	0.06482
	4.95	0.00626	0.0217	0.03135	0.04074	0.0495	0.05369

## Sheet: Fig.2b
Name	Time	MSD	MSD	MSD	MSD	MSD	MSD
Unit	tau	sigma^2	sigma^2	sigma^2	sigma^2	sigma^2	sigma^2
Note		L/ax = 1.5	L/ax = 2.0	L/ax = 2.6	L/ax = 2.8	L/ax = 3.1	L/ax = 3.7
	0.2	0.000529782	0.000414078	0.00026827	8.16947e-05	0.000219179	0.000125842
	0.4	0.00219	0.00153	0.00113	0.000362238	0.000815976	0.000523559
	0.6	0.00478	0.00324	0.0025	0.000825257	0.00175	0.00116
	0.8	0.0082	0.0055	0.00431	0.00146	0.00298	0.00201
	1	0.01236	0.00827	0.00654	0.00226	0.00449	0.00307
	1.2	0.01721	0.0115	0.00915	0.00322	0.00627	0.00431
	1.4	0.0227	0.01519	0.01213	0.00432	0.0083	0.00575
	1.6	0.02875	0.01931	0.01545	0.00557	0.01058	0.00735
	1.8	0.03533	0.02383	0.01909	0.00696	0.01309	0.00913
	2	0.04237	0.02875	0.02302	0.00849	0.01582	0.01106
	2.2	0.04983	0.03403	0.02723	0.01013	0.01877	0.01315
	2.4	0.05767	0.03966	0.03168	0.0119	0.02194	0.01537
	2.6	0.06585	0.04563	0.03638	0.01379	0.0253	0.01773
	2.8	0.07432	0.0519	0.04128	0.01578	0.02885	0.02023
	3	0.08306	0.05846	0.04639	0.01788	0.03258	0.02284
	3.2	0.09272	0.0653	0.0521	0.02027	0.03649	0.02574
	3.4	0.10316	0.0724	0.05835	0.02228	0.04057	0.02889
	3.6	0.11426	0.07974	0.06507	0.02439	0.0448	0.03227
	3.8	0.12619	0.0873	0.07239	0.02669	0.04918	0.03595
	4	0.13907	0.09508	0.08041	0.02908	0.05371	0.03996
	4.2	0.15273	0.10306	0.08902	0.03167	0.05838	0.04427
	4.4	0.16368	0.11122	0.09579	0.03445	0.06318	0.04786
	4.6	0.17508	0.11955	0.10289	0.03742	0.0681	0.05163
	4.8	0.18715	0.12805	0.11046	0.04059	0.07313	0.05563
	5	0.1996	0.13669	0.11833	0.04396	0.07829	0.0598
	5.2	0.21265	0.14547	0.12664	0.04752	0.08354	0.0642
	5.4	0.22625	0.15438	0.13538	0.05127	0.0889	0.06882
	5.6	0.24015	0.16341	0.14437	0.05521	0.09436	0.07358
	5.8	0.25454	0.17255	0.15376	0.05947	0.0999	0.07856
	6.2	0.26937	0.19111	0.16352	0.06393	0.11126	0.08495
	6.4	0.28478	0.20052	0.17377	0.06869	0.11705	0.09043
	6.8	0.30056	0.21957	0.18435	0.07377	0.12887	0.09738
	7	0.31683	0.2292	0.19537	0.07903	0.13488	0.10332
	7.4	0.33338	0.24862	0.20668	0.08461	0.1471	0.11079
	7.6	0.35032	0.25839	0.21837	0.09049	0.15329	0.11716
	8	0.3676	0.27803	0.23041	0.09681	0.16582	0.12515
	8.4	0.38529	0.29773	0.24288	0.10343	0.17851	0.13347
	8.8	0.40322	0.31746	0.25563	0.11047	0.19133	0.14203
	9.2	0.42133	0.33719	0.26863	0.1178	0.20427	0.15082
	9.6	0.43967	0.35689	0.28194	0.12555	0.21731	0.15987
	10	0.4582	0.37655	0.29552	0.13371	0.23044	0.16916
	10.4	0.47693	0.39614	0.3094	0.14238	0.24365	0.17872
	10.8	0.49574	0.41563	0.32346	0.15145	0.25691	0.18848
	11.4	0.51464	0.44458	0.33773	0.1609	0.27683	0.20013
	11.8	0.53357	0.46365	0.35216	0.17083	0.29011	0.21032
	12.4	0.55251	0.49189	0.36672	0.18115	0.30998	0.22241
	13	0.57141	0.51964	0.38137	0.19204	0.32978	0.23468
	13.4	0.59027	0.53786	0.39611	0.20328	0.34291	0.24538
	14	0.60906	0.56472	0.41092	0.21505	0.3625	0.258
	14.6	0.62774	0.59099	0.42577	0.22723	0.38193	0.27075
	15.4	0.64604	0.62511	0.44048	0.23991	0.40755	0.28538
	16	0.6642	0.65004	0.4552	0.25296	0.42655	0.29832
	16.8	0.68195	0.6824	0.46977	0.26646	0.45158	0.3131
	17.4	0.69951	0.70601	0.4843	0.28038	0.4701	0.32612
	18.2	0.71665	0.73657	0.49866	0.2947	0.4944	0.34093
	19	0.73359	0.76606	0.51298	0.30948	0.51819	0.35568
	20	0.7501	0.80137	0.5271	0.32469	0.54714	0.37204
	20.8	0.76618	0.82847	0.54101	0.34039	0.56971	0.38644
	21.6	0.78182	0.85463	0.55473	0.35648	0.59181	0.40066
	22.6	0.79704	0.88614	0.56825	0.37296	0.61884	0.41639
	23.6	0.81183	0.91639	0.58156	0.38986	0.64519	0.43187
	24.8	0.82619	0.95106	0.59463	0.40711	0.67588	0.44878
	25.8	0.84012	0.97868	0.60745	0.42469	0.70065	0.4637
	27	0.8536	1.01044	0.61996	0.44276	0.72951	0.47987
	28.2	0.8664	1.04091	0.63196	0.46125	0.75752	0.4956
	29.4	0.87871	1.07015	0.64358	0.48008	0.78468	0.51092
	30.6	0.89031	1.09833	0.65461	0.49921	0.81106	0.5258
	32	0.90117	1.13017	0.66502	0.51875	0.84107	0.54156
	33.4	0.91153	1.16103	0.67493	0.53853	0.87032	0.55684
	34.8	0.92119	1.19103	0.68417	0.55871	0.89884	0.57158
	36.4	0.93015	1.22435	0.69273	0.57918	0.93059	0.58701
	38	0.93829	1.25697	0.70051	0.5999	0.96166	0.60171
	39.8	0.94584	1.29319	0.70773	0.62077	0.99603	0.6169
	41.4	0.95266	1.32493	0.71434	0.64191	1.02598	0.63032
	43.4	0.95889	1.36386	0.72057	0.66328	1.06262	0.64512
	45.2	0.9644	1.39829	0.72635	0.68483	1.09505	0.65825
	47.2	0.96926	1.43596	0.73176	0.70654	1.1305	0.67163
	49.2	0.97347	1.47307	0.73675	0.7283	1.16535	0.68429
	51.4	0.97733	1.51317	0.7415	0.75031	1.20285	0.6971
	53.8	0.98092	1.55615	0.74609	0.77253	1.24274	0.70998
	56	0.98427	1.59502	0.75053	0.79499	1.2785	0.72141
	58.6	0.98757	1.64015	0.75486	0.81784	1.31947	0.73366
	61.2	0.99086	1.68463	0.75902	0.84118	1.35929	0.7454
	63.8	0.99416	1.7284	0.76312	0.86511	1.39806	0.75676
	66.6	0.99736	1.77459	0.76724	0.88983	1.43857	0.76838
	69.6	1.00042	1.82293	0.77144	0.91549	1.48071	0.78024
	72.6	1.00343	1.86978	0.77575	0.94215	1.52185	0.79187
	75.8	1.0065	1.91767	0.78009	0.96998	1.56451	0.80387
	79.2	1.0096	1.96696	0.78436	0.99902	1.60886	0.81625
	82.6	1.01264	2.0154	0.78851	1.02943	1.65245	0.82837
	86.4	1.01555	2.06955	0.79253	1.06107	1.70076	0.84129
	90.2	1.01816	2.12446	0.79647	1.09414	1.74872	0.85408
	94	1.02065	2.18044	0.8004	1.12855	1.79697	0.86672
	98.2	1.02309	2.24376	0.80454	1.16431	1.85131	0.88025
	102.6	1.02541	2.31239	0.80915	1.20141	1.90972	0.89443
	107	1.02794	2.3834	0.81407	1.23981	1.96933	0.90877
	111.8	1.03085	2.46303	0.81914	1.27955	2.03522	0.92453
	116.6	1.03416	2.54419	0.82445	1.32047	2.10151	0.94066
	121.8	1.03773	2.63357	0.8301	1.36254	2.17366	0.95806
	127.2	1.04126	2.72683	0.83609	1.40587	2.24916	0.97602
	132.8	1.04473	2.82386	0.84224	1.45078	2.32873	0.99415
	138.6	1.04828	2.92432	0.84856	1.49752	2.41324	1.01205
	144.8	1.05187	3.03029	0.85507	1.54633	2.50701	1.0302
	151.2	1.05546	3.13746	0.86199	1.5971	2.60686	1.04867
	157.8	1.05906	3.24626	0.86939	1.65003	2.71169	1.06776
	164.6	1.06306	3.3601	0.87727	1.70529	2.81972	1.08815
	172	1.0678	3.48842	0.88597	1.76301	2.93474	1.11093
	179.6	1.07297	3.62362	0.89536	1.8233	3.04887	1.13483
	187.4	1.07819	3.76059	0.90565	1.88638	3.16229	1.15973
	195.6	1.08368	3.89465	0.91662	1.95217	3.27758	1.18587
	204.2	1.08971	4.02598	0.9282	2.02047	3.39442	1.21367
	213.2	1.09617	4.16638	0.94066	2.09131	3.5141	1.24417
	222.6	1.10343	4.32138	0.95429	2.16499	3.63872	1.27798
	232.4	1.11081	4.49201	0.96868	2.24159	3.77128	1.31398
	242.6	1.11879	4.66349	0.98392	2.3208	3.91332	1.35055
	253.4	1.12704	4.83838	0.99985	2.40276	4.06763	1.3873
	264.4	1.13604	5.01866	1.01649	2.48728	4.22765	1.42282
	276.2	1.14577	5.20536	1.03379	2.5746	4.39934	1.45934
	288.2	1.15636	5.39205	1.05208	2.66475	4.57306	1.50017
	301	1.16749	5.59448	1.07099	2.75781	4.75981	1.54544
	314.2	1.17881	5.80395	1.09082	2.85295	4.95297	1.59012
	328	1.19042	6.03175	1.11158	2.95025	5.14921	1.6357
	342.4	1.20199	6.27433	1.13293	3.0497	5.34902	1.68355
	357.4	1.21423	6.52815	1.15535	3.15117	5.54718	1.7336
	373.2	1.22675	6.8096	1.17851	3.25468	5.75257	1.78588
	389.6	1.23949	7.10831	1.20238	3.36049	5.96728	1.84409
	406.8	1.25242	7.41079	1.22751	3.46848	6.20253	1.91102
	424.6	1.26633	7.7321	1.25326	3.58083	6.44983	1.97652
	443.4	1.28063	8.05482	1.28038	3.69763	6.70669	2.03716
	462.8	1.29553	8.39732	1.3088	3.81915	6.96779	2.09649
	483.2	1.31129	8.73696	1.33853	3.94676	7.24764	2.16069
	504.4	1.32762	9.08726	1.36942	4.08011	7.54005	2.23161
	526.6	1.34532	9.46722	1.40182	4.21979	7.83741	2.30843
	549.8	1.36387	9.86563	1.43534	4.36673	8.14707	2.38353
	574	1.38266	10.2565	1.46982	4.52085	8.47734	2.46236
	599.2	1.40312	10.6626	1.50504	4.68111	8.81221	2.54307
	625.6	1.42448	11.0924	1.54129	4.8476	9.16038	2.63127
	653.2	1.44647	11.5307	1.5791	5.01952	9.52474	2.72761
	681.8	1.46893	12.0118	1.61809	5.19654	9.90197	2.81981
	711.8	1.49238	12.5138	1.65882	5.37856	10.3063	2.91989
	743.2	1.5168	13.0608	1.70145	5.568	10.7508	3.02848
	775.8	1.54284	13.6263	1.74544	5.76381	11.2127	3.14123
	810	1.57002	14.2226	1.79163	5.96637	11.6879	3.25362
	845.6	1.59833	14.8709	1.84028	6.17528	12.1857	3.3804
	882.8	1.62818	15.5554	1.89091	6.39016	12.7078	3.51247
	921.6	1.65999	16.3262	1.94347	6.61146	13.2408	3.63939
	962.2	1.69289	17.0924	1.9985	6.83688	13.8231	3.7919
	1004.6	1.7269	17.8635	2.05539	7.06747	14.442	3.93191
	1048.6	1.76201	18.6837	2.11465	7.30429	15.0747	4.07085
	1094.8	1.79917	19.5988	2.17606	7.54738	15.7651	4.21354
	1143	1.83906	20.5564	2.24016	7.79629	16.4942	4.37793
	1193.2	1.88046	21.5311	2.30617	8.05333	17.2729	4.53618
	1245.8	1.92395	22.525	2.37436	8.31998	18.1034	4.70994
	1300.6	1.96911	23.594	2.44431	8.59762	18.9569	4.89505
	1357.8	2.01674	24.6589	2.51683	8.88738	19.8156	5.10124
	1417.4	2.06639	25.7305	2.59254	9.19074	20.703	5.3005
	1479.8	2.11852	26.7834	2.6715	9.50753	21.7078	5.54325
	1544.8	2.1725	27.8967	2.75298	9.83911	22.7163	5.78879
	1612.8	2.22925	29.1286	2.83752	10.1858	23.7356	6.05121
	1683.8	2.28846	30.3523	2.92446	10.5488	24.7822	6.30518
	1757.8	2.35045	31.6294	3.01476	10.9311	25.9015	6.58164
	1835	2.41502	32.9767	3.10805	11.3337	27.0053	6.87328
	1915.8	2.48305	34.4461	3.20453	11.7578	28.1318	7.19194
	2000	2.55427	36.0542	3.30476	12.1992	29.3269	7.47876
	2088	2.62828	37.7714	3.40896	12.6613	30.5014	7.77006
	2179.8	2.70624	39.6299	3.51675	13.151	31.7925	8.09046
	2275.8	2.78889	41.5922	3.62895	13.6719	33.1693	8.39305
	2375.8	2.87567	43.6577	3.74482	14.2314	34.5097	8.70379
	2480.4	2.96586	45.7169	3.86564	14.8286	36.0715	9.02156
	2589.4	3.06089	47.9116	3.99063	15.4704	37.8418	9.36933
	2703.2	3.16045	50.1827	4.12234	16.1575	39.7096	9.71558
	2822.2	3.26413	52.573	4.26338	16.8915	41.6494	10.0879
	2946.2	3.37334	55.1258	4.41395	17.6785	43.7683	10.5281
	3075.8	3.48761	57.8892	4.57287	18.5192	46.1871	10.9487
	3211.2	3.60759	60.886	4.74108	19.4219	48.7216	11.419
	3352.4	3.73439	64.0313	4.91801	20.3842	51.4838	11.9458
	3499.8	3.86711	67.329	5.10654	21.4184	54.3494	12.4561
	3653.8	4.00613	70.6444	5.30763	22.5324	57.2913	13.0298
	3814.4	4.152	73.9807	5.52104	23.7257	60.4628	13.6399
	3982.2	4.30507	77.2174	5.74795	25.0211	63.9455	14.2541
	4157.4	4.46613	80.796	5.98951	26.4138	67.5486	14.8915
	4340.2	4.63493	84.5204	6.24546	27.9025	71.4338	15.5398
	4531	4.81115	88.3116	6.51464	29.4927	75.3444	16.2677
	4730.4	4.99519	92.1995	6.79668	31.1964	79.2392	17.0239
	4938.4	5.18725	96.327	7.09218	32.9967	83.1265	17.8454
	5155.6	5.38792	100.814	7.4018	34.9088	87.2511	18.691
	5382.2	5.59668	105.689	7.72664	36.9342	91.4454	19.53
	5619	5.8153	110.653	8.06639	39.0881	95.7658	20.4047
	5866.2	6.04433	115.75	8.42235	41.3856	100.354	21.2867
	6124	6.28521	121.161	8.79394	43.8605	105.095	22.2462
	6393.4	6.53694	127.018	9.18046	46.5116	110.347	23.364
	6674.6	6.79945	133.381	9.58624	49.3097	116.378	24.4778
	6968.2	7.07594	140.611	10.0072	52.2538	122.588	25.6775
	7274.6	7.36652	148.82	10.4363	55.3736	129.188	26.8009
	7594.6	7.67333	157.717	10.8681	58.7075	136.671	27.832
	7928.6	7.99654	166.703	11.306	62.2628	144.351	29.0861
	8277.2	8.33846	176.033	11.7506	65.9908	151.872	30.3469
	8641.2	8.7014	185.096	12.1922	69.8922	159.763	31.5607
	9021.4	9.08486	194.219	12.6288	73.9901	168.108	32.881
	9418	9.49086	203.971	13.0695	78.322	176.878	34.4091
	9832.2	9.92013	214.205	13.5098	82.8719	185.947	35.9468
	10264.6	10.3745	224.551	13.95	87.6104	196.008	37.3458
	10716.2	10.8598	234.12	14.3843	92.5677	205.96	38.708
	11187.4	11.3764	242.958	14.8089	97.8002	215.959	40.1023
	11679.4	11.9234	251.88	15.2214	103.313	226.5	41.6425
	12193	12.5006	262.494	15.6231	109.057	236.24	43.1024
	12729.4	13.1045	273.157	16.0141	115.061	246.51	45
	13289.2	13.738	284.237	16.393	121.412	257.062	47.163
	13873.6	14.4039	297.012	16.7479	128.132	267.172	49.8
	14483.8	15.1075	310.794	17.0637	135.195	275.809	52.7283
	15120.8	15.8531	324.632	17.3222	142.709	283.783	55.7991
	15785.8	16.6458	338.64	17.5187	150.693	290.519	59.1217
	16480	17.4954	353.235	17.6555	159.164	296.687	62.9495
	17204.8	18.409	370.094	17.7474	168.107	301.345	67.112
	17961.4	19.3925	387.385	17.7694	177.413	305.176	71.6499
	18751.4	20.4594	403.312	17.7439	187.218	307.124	75.921
	19576	21.6064	421.116	17.6746	197.396	306.662	80.5226
	20437	22.8318	438.69	17.5314	207.901	306.044	85.7821
	21335.8	24.1349	453.977	17.3518	218.673	305.454	91.1813
	22274	25.4726	467.856	17.1906	229.682	304.154	96.389
	23253.6	26.7822	481.059	17.0763	240.88	298.35	101.793
	24276.4	28.0653	496.618	17.0484	252.347	294.317	108.593
	25344	29.3272	510.522	17.1399	263.936	291.692	116.185
	26458.6	30.5568	523.657	17.3986	275.19	287.352	124.916
	27622.2	31.7498	532.835	17.7978	285.478	283.319	135.155
	28837	32.8796	541.773	18.3016	294.173	280.632	147.857
	30105.2	33.9949	558.021	18.9224	300.979	280.33	162.499
	31429.2	35.1016	577.291	19.4151	306.055	278.334	177.969
	32811.4	36.1681	597.195	19.2891	308.946	279.043	193.544
	34254.4	37.3934	622.431	19.3312	310.509	283.416	211.004
	35761	38.6927	649.281	19.2929	310.385	297.812	229.337
	37333.6	40.0677	673.109	19.1701	309.171	310.251	249.612
	38975.6	41.5193	682.09	18.9938	307.525	320.712	270.272
	40689.6	43.0455	696.899	18.7531	306.023	335.367	297.275
	42479.2	44.6473	717.951	18.4713	313.249	359.89	324.699
	44347.4	46.323	736.885	18.1205	320.075	391.704	352.66
	46297.8	48.0514	752.048	17.7211	325.954	427.337	378.059
	48333.8	49.8357	779.015	17.2984	330.316	478.384	398.835
	50459.6	51.7035	793.302	16.8425	332.092	529.942	423.286
	52678.8	53.6392	793.749	16.4572	330.562	587.157	455.265
	54995.4	55.5729	770.784	16.4392	324.638	640.427	490.439
	57414	57.3483	725.456	16.9244	313.352	685.216	538.547
	59939.2	58.6844	659.439	18.1612	294.775	700.114	580.781
	62575.2	59.2006	550.453	20.4639	264.882	697.911	632.043
	65327.2	58.5843	490.75	24.1231	224.415	686.238	688.213
	68200.2	57.7012	388.276	28.3519	183.419	661.663	744.095
	71199.6	56.6474	270.064	31.3906	150.845	610.798	775.656
	74330.8	55.9933	185.367	30.0799	132.133	635.81	721.232
	77599.8	55.2269	212.116	12.147	138.88	1065.75	614.828
						--
						--
						--
						--
						--
						--
						--
						--
						--
						--
						--
						--
						--
						--
						--
						--
						--
						--
						--
						--
						--
						--
						--
						--
						--
						--
						--
						--
						--
						--
						--
						--
						--
						--
						--
						--
						--
						--
						--
						--
						--
						--
						--
						--
						--
						--
						--
						--
						--
						--
						--
						--
						--
						--
						--
						--
						--
						--
						--
						--
						--
						--
						--
						--
						--
						--
						--
						--
						--
						--
						--
						--
						--
						--
						--
						--
						--
						--
						--
						--
						--
						--
						--
						--
						--
						--
						--
						--
						--
						--
						--
						--
						--
						--
						--
						--
						--
						--
						--
						--
						--
						--
						--
						--
						--
						--
						--
						--
						--
						--
						--
						--
						--
						--
						--
						--
						--
						--
						--
						--
						--
						--
						--
						--
						--
						--
						--
						--
						--
						--
						--
						--
						--
						--
						--
						--
						--
						--
						--
						--
						--
						--
						--
						--
						--
						--
						--

## Sheet: Fig.2c
Name	L/ax	D	D_std
Unit		sigma^2/tau	sigma^2/tau
Note
	1.4	0.000138333	1.5e-05
	1.7	0.00162	0.0002
	2	0.00367	0.000377
	2.3	0.00122	0.00017
	2.6	0.000233333	2.73e-05
	2.8	0.0015	0.000123
	3.1	0.0035	0.00035
	3.3	0.0019	0.00023
	3.5	0.000153333	1.58e-05
	3.8	0.00112	0.0001197
	4.1	0.0033	0.000304
	4.4	0.00097	6.6e-05

## Sheet: Fig.2d
Name	Time	z/ax	Time	z/ax
Unit	tau		tau
Note	hopping		sliding
	0.2	4.91365e-10	0.2	1.79916e-10
	0.4	0.000314758	0.4	9.03174e-06
	0.6	0.0028	0.6	-0.000526903
	0.8	0.00496	0.8	-0.00154
	1	0.00396	1	-0.00211
	1.2	0.00219	1.2	-0.00316
	1.4	-0.00032518	1.4	-0.00399
	1.6	-0.00113	1.6	-0.00558
	1.8	0.00048271	1.8	-0.00673
	2	0.00382	2	-0.00784
	2.2	0.00626	2.2	-0.00861
	2.4	0.00624	2.4	-0.00937
	2.6	0.00545	2.6	-0.00907
	2.8	0.00228	2.8	-0.00855
	3	-0.000175102	3	-0.00766
	3.2	-0.00287	3.2	-0.00675
	3.4	-0.00499	3.4	-0.00343
	3.6	-0.00763	3.6	-0.000292581
	3.8	-0.00976	3.8	0.00213
	4	-0.01296	4	0.0039
	4.2	-0.01559	4.2	0.00633
	4.4	-0.0192	4.4	0.00874
	4.6	-0.02293	4.6	0.0116
	4.8	-0.02538	4.8	0.01419
	5	-0.02807	5	0.01776
	5.2	-0.02886	5.2	0.02184
	5.4	-0.03255	5.4	0.02585
	5.6	-0.03627	5.6	0.03037
	5.8	-0.03982	5.8	0.03532
	6	-0.04317	6	0.03971
	6.2	-0.0461	6.2	0.04378
	6.4	-0.04977	6.4	0.04841
	6.6	--	6.6	--
	6.8	-0.0547	6.8	0.05323
	7	-0.05894	7	0.05902
	7.2	-0.06321	7.2	0.06399
	7.4	-0.06689	7.4	0.06892
	7.6	-0.06868	7.6	0.0713
	7.8	-0.07205	7.8	0.07285
	8	-0.07414	8	0.07387
	8.2	-0.07594	8.2	0.07583
	8.4	-0.0771	8.4	0.07835
	8.6	-0.07974	8.6	0.08007
	8.8	-0.08249	8.8	0.08166
	9	-0.08477	9	0.0852
	9.2	-0.08897	9.2	0.08798
	9.4	-0.09204	9.4	0.09085
	9.6	-0.0956	9.6	0.09317
	9.8	-0.09946	9.8	0.09583
	10	-0.10325	10	0.09926
	10.2	-0.10593	10.2	0.10319
	10.4	-0.11015	10.4	0.10632
	10.6	-0.11486	10.6	0.10933
	10.8	-0.12089	10.8	0.11236
	11	-0.12755	11	0.11534
	11.2	-0.13346	11.2	0.11896
	11.4	-0.13816	11.4	0.12156
	11.6	-0.14218	11.6	0.12406
	11.8	-0.14423	11.8	0.12714
	12	-0.14725	12	0.13051
	12.2	-0.15053	12.2	0.13403
	12.4	-0.15418	12.4	0.13652
	12.6	-0.15903	12.6	0.13981
	12.8	-0.16399	12.8	0.14302
	13	-0.16814	13	0.14652
	13.2	-0.17236	13.2	0.15104
	13.4	-0.17548	13.4	0.15515
	13.6	-0.17986	13.6	0.15969
	13.8	-0.18469	13.8	0.16406
	14	-0.19092	14	0.16806
	14.2	-0.19611	14.2	0.17244
	14.4	-0.20043	14.4	0.17647
	14.6	-0.20421	14.6	0.18256
	14.8	-0.20918	14.8	0.18908
	15	-0.21495	15	0.19545
	15.2	-0.21958	15.2	0.20171
	15.4	-0.2242	15.4	0.20778
	15.6	-0.22958	15.6	0.21348
	15.8	-0.23703	15.8	0.21904
	16	-0.24339	16	0.22441
	16.2	-0.24976	16.2	0.22954
	16.4	-0.25746	16.4	0.23479
	16.6	-0.26358	16.6	0.2388
	16.8	-0.26877	16.8	0.24191
	17	-0.27236	17	0.24565
	17.2	-0.27602	17.2	0.2508
	17.4	-0.28087	17.4	0.25445
	17.6	-0.286	17.6	0.2566
	17.8	-0.29141	17.8	0.2581
	18	-0.29682	18	0.25938
	18.2	-0.2998	18.2	0.26128
	18.4	-0.30083	18.4	0.2629
	18.6	-0.30192	18.6	0.26432
	18.8	-0.30292	18.8	0.26654
	19	-0.30356	19	0.26969
	19.2	-0.30701	19.2	0.27409
	19.4	-0.30984	19.4	0.27986
	19.6	-0.31373	19.6	0.28431
	19.8	-0.31615	19.8	0.28668
	20	-0.31856	20	0.28928
	20.2	-0.3202	20.2	0.29114
	20.4	-0.32155	20.4	0.29404
	20.6	-0.3232	20.6	0.2982
	20.8	-0.32529	20.8	0.30219
	21	-0.32703	21	0.30587
	21.2	-0.3304	21.2	0.30953
	21.4	-0.3334	21.4	0.31212
	21.6	-0.33526	21.6	0.31414
	21.8	-0.33741	21.8	0.31553
	22	-0.34012	22	0.31553
	22.2	-0.34356	22.2	0.31495
	22.4	-0.34559	22.4	0.31493
	22.6	-0.34627	22.6	0.31383
	22.8	-0.34559	22.8	0.31395
	23	-0.34644	23	0.31441
	23.2	-0.34686	23.2	0.31451
	23.4	-0.34613	23.4	0.31552
	23.6	-0.34332	23.6	0.31693
	23.8	-0.3407	23.8	0.31767
	24	-0.33956	24	0.31886
	24.2	-0.34032	24.2	0.32111
	24.4	-0.3416	24.4	0.32485
	24.6	-0.33959	24.6	0.32756
	24.8	-0.3369	24.8	0.32951
	25	-0.33571	25	0.33076
	25.2	-0.33525	25.2	0.33158
	25.4	-0.33499	25.4	0.33248
	25.6	-0.33642	25.6	0.33334
	25.8	-0.33885	25.8	0.33388
	26	-0.34085	26	0.33445
	26.2	-0.34215	26.2	0.33604
	26.4	-0.34487	26.4	0.33907
	26.6	-0.34931	26.6	0.34122
	26.8	-0.35209	26.8	0.34137
	27	-0.35346	27	0.34161
	27.2	-0.35632	27.2	0.34289
	27.4	-0.35962	27.4	0.34523
	27.6	-0.362	27.6	0.34807
	27.8	-0.36442	27.8	0.35053
	28	-0.36463	28	0.35219
	28.2	-0.36339	28.2	0.35327
	28.4	-0.36205	28.4	0.35586
	28.6	-0.36089	28.6	0.35896
	28.8	-0.36098	28.8	0.36097
	29	-0.36119	29	0.36162
	29.2	-0.3623	29.2	0.36202
	29.4	-0.36531	29.4	0.3619
	29.6	-0.36877	29.6	0.36115
	29.8	-0.37138	29.8	0.36051
	30	-0.37418	30	0.36042
	30.2	-0.37531	30.2	0.35987
	30.4	-0.37719	30.4	0.35764
	30.6	-0.38017	30.6	0.35541
	30.8	-0.38174	30.8	0.3545
	31	-0.38385	31	0.35409
	31.2	-0.38624	31.2	0.35275
	31.4	-0.38937	31.4	0.35121
	31.6	-0.39098	31.6	0.34825
	31.8	-0.39077	31.8	0.34456
	32	-0.38894	32	0.34026
	32.2	-0.38683	32.2	0.33664
	32.4	-0.38548	32.4	0.33394
	32.6	-0.38438	32.6	0.33331
	32.8	-0.38354	32.8	0.33348
	33	-0.38315	33	0.33269
	33.2	-0.3838	33.2	0.33149
	33.4	-0.38404	33.4	0.32946
	33.6	-0.38518	33.6	0.32747
	33.8	-0.38616	33.8	0.32651
	34	-0.38787	34	0.32426
	34.2	-0.38988	34.2	0.32418
	34.4	-0.39239	34.4	0.32248
	34.6	-0.39599	34.6	0.32159
	34.8	-0.40004	34.8	0.32231
	35	-0.40555	35	0.32229
	35.2	-0.40825	35.2	0.32087
	35.4	-0.41183	35.4	0.32091
	35.6	-0.4155	35.6	0.32131
	35.8	-0.42005	35.8	0.32179
	36	-0.42334	36	0.32119
	36.2	-0.42582	36.2	0.32185
	36.4	-0.4295	36.4	0.32315
	36.6	-0.43467	36.6	0.32473
	36.8	-0.44004	36.8	0.32685
	37	-0.44641	37	0.32957
	37.2	-0.45138	37.2	0.33248
	37.4	-0.45563	37.4	0.33315
	37.6	-0.45999	37.6	0.3334
	37.8	-0.46577	37.8	0.33383
	38	-0.47068	38	0.33288
	38.2	-0.47423	38.2	0.33225
	38.4	-0.47719	38.4	0.3311
	38.6	-0.47965	38.6	0.32929
	38.8	-0.4816	38.8	0.32808
	39	-0.48637	39	0.32771
	39.2	-0.49099	39.2	0.32766
	39.4	-0.49495	39.4	0.32708
	39.6	-0.49695	39.6	0.32615
	39.8	-0.49931	39.8	0.32614
	40	-0.50451	40	0.32744
	40.2	-0.50928	40.2	0.32864
	40.4	-0.51439	40.4	0.32821
	40.6	-0.52051	40.6	0.32778
	40.8	-0.52439	40.8	0.32647
	41	-0.52685	41	0.32656
	41.2	-0.52865	41.2	0.32693
	41.4	-0.53232	41.4	0.32762
	41.6	-0.53699	41.6	0.32876
	41.8	-0.54148	41.8	0.32914
	42	-0.54612	42	0.32979
	42.2	-0.54942	42.2	0.33042
	42.4	-0.55372	42.4	0.33035
	42.6	-0.55693	42.6	0.33075
	42.8	-0.56219	42.8	0.33072
	43	-0.56733	43	0.33069
	43.2	-0.57118	43.2	0.33081
	43.4	-0.57296	43.4	0.33064
	43.6	-0.57381	43.6	0.33055
	43.8	-0.57578	43.8	0.33208
	44	-0.57757	44	0.3343
	44.2	-0.58025	44.2	0.33664
	44.4	-0.58247	44.4	0.3382
	44.6	-0.58415	44.6	0.34113
	44.8	-0.58445	44.8	0.34461
	45	-0.58492	45	0.34767
	45.2	-0.58551	45.2	0.3494
	45.4	-0.58549	45.4	0.35042
	45.6	-0.5853	45.6	0.35248
	45.8	-0.58404	45.8	0.35497
	46	-0.58233	46	0.3567
	46.2	-0.57973	46.2	0.35821
	46.4	-0.57813	46.4	0.36101
	46.6	-0.57646	46.6	0.36411
	46.8	-0.57538	46.8	0.36627
	47	-0.57563	47	0.36855
	47.2	-0.57562	47.2	0.37137
	47.4	-0.57565	47.4	0.37329
	47.6	-0.57536	47.6	0.37517
	47.8	-0.57507	47.8	0.37756
	48	-0.5767	48	0.37894
	48.2	-0.57852	48.2	0.38012
	48.4	-0.58027	48.4	0.37992
	48.6	-0.58144	48.6	0.38028
	48.8	-0.58257	48.8	0.38175
	49	-0.58187	49	0.38378
	49.2	-0.58105	49.2	0.3846
	49.4	-0.57894	49.4	0.3851
	49.6	-0.57699	49.6	0.38593
	49.8	-0.57452	49.8	0.38796
	50	-0.57262	50	0.39103
	50.2	-0.57075	50.2	0.39328
	50.4	-0.56904	50.4	0.39499
	50.6	-0.56836	50.6	0.39736
	50.8	-0.5679	50.8	0.40014
	51	-0.5699	51	0.4026
	51.2	-0.57072	51.2	0.40581
	51.4	-0.5699	51.4	0.40994
	51.6	-0.56782	51.6	0.41301
	51.8	-0.56733	51.8	0.41565
	52	-0.56931	52	0.41718
	52.2	-0.56907	52.2	0.4191
	52.4	-0.5683	52.4	0.42106
	52.6	-0.56817	52.6	0.42451
	52.8	-0.56724	52.8	0.42757
	53	-0.56633	53	0.42989
	53.2	-0.56719	53.2	0.43203
	53.4	-0.56742	53.4	0.43456
	53.6	-0.56604	53.6	0.43827
	53.8	-0.56486	53.8	0.44163
	54	-0.56354	54	0.44671
	54.2	-0.56079	54.2	0.45196
	54.4	-0.55901	54.4	0.45674
	54.6	-0.55887	54.6	0.4601
	54.8	-0.55825	54.8	0.463
	55	-0.55691	55	0.46534
	55.2	-0.55463	55.2	0.46684
	55.4	-0.55238	55.4	0.4673
	55.6	-0.55004	55.6	0.46755
	55.8	-0.54863	55.8	0.46894
	56	-0.54699	56	0.47109
	56.2	-0.54381	56.2	0.47242
	56.4	-0.54317	56.4	0.47447
	56.6	-0.5421	56.6	0.47675
	56.8	-0.54171	56.8	0.47882
	57	-0.54226	57	0.48116
	57.2	-0.54323	57.2	0.48407
	57.4	-0.54488	57.4	0.48657
	57.6	-0.5462	57.6	0.48859
	57.8	-0.54825	57.8	0.48969
	58	-0.54972	58	0.49126
	58.2	-0.55232	58.2	0.49212
	58.4	-0.55371	58.4	0.4919
	58.6	-0.55559	58.6	0.49131
	58.8	-0.55726	58.8	0.49101
	59	-0.55771	59	0.49162
	59.2	-0.55833	59.2	0.49249
	59.4	-0.5584	59.4	0.49385
	59.6	-0.56081	59.6	0.4954
	59.8	-0.56334	59.8	0.49734
	60	-0.56352	60	0.49831
	60.2	-0.56378	60.2	0.49851
	60.4	-0.56424	60.4	0.4985
	60.6	-0.56452	60.6	0.49911
	60.8	-0.56456	60.8	0.49995
	61	-0.56522	61	0.50088
	61.2	-0.5692	61.2	0.50191
	61.4	-0.57197	61.4	0.50242
	61.6	-0.57574	61.6	0.50309
	61.8	-0.57781	61.8	0.50302
	62	-0.5799	62	0.50429
	62.2	-0.58199	62.2	0.50699
	62.4	-0.582	62.4	0.50874
	62.6	-0.58118	62.6	0.51093
	62.8	-0.58263	62.8	0.51204
	63	-0.58499	63	0.51283
	63.2	-0.58899	63.2	0.51313
	63.4	-0.5947	63.4	0.51241
	63.6	-0.60169	63.6	0.51253
	63.8	-0.60839	63.8	0.5131
	64	-0.61346	64	0.51341
	64.2	-0.61853	64.2	0.51311
	64.4	-0.62185	64.4	0.51289
	64.6	-0.62331	64.6	0.51205
	64.8	-0.62385	64.8	0.51053
	65	-0.62487	65	0.50795
	65.2	-0.62733	65.2	0.50608
	65.4	-0.62888	65.4	0.50289
	65.6	-0.63104	65.6	0.50055
	65.8	-0.63201	65.8	0.49883
	66	-0.63304	66	0.49723
	66.2	-0.63328	66.2	0.49559
	66.4	-0.63244	66.4	0.49451
	66.6	-0.63211	66.6	0.49336
	66.8	-0.63301	66.8	0.4923
	67	-0.63374	67	0.49009
	67.2	-0.635	67.2	0.48737
	67.4	-0.63538	67.4	0.48418
	67.6	-0.6369	67.6	0.48117
	67.8	-0.63896	67.8	0.47861
	68	-0.6398	68	0.47569
	68.2	-0.6402	68.2	0.47359
	68.4	-0.64052	68.4	0.47087
	68.6	-0.63938	68.6	0.46785
	68.8	-0.63921	68.8	0.46292
	69	-0.642	69	0.45793
	69.2	-0.64403	69.2	0.45154
	69.4	-0.64477	69.4	0.44368
	69.6	-0.64462	69.6	0.43686
	69.8	-0.64395	69.8	0.43051
	70	-0.64632	70	0.42472
	70.2	-0.64912	70.2	0.41788
	70.4	-0.65268	70.4	0.41251
	70.6	-0.65574	70.6	0.40704
	70.8	-0.65866	70.8	0.40222
	71	-0.66092	71	0.39873
	71.2	-0.66175	71.2	0.39621
	71.4	-0.66409	71.4	0.39273
	71.6	-0.66472	71.6	0.38886
	71.8	-0.66578	71.8	0.38531
	72	-0.66621	72	0.3819
	72.2	-0.66742	72.2	0.37976
	72.4	-0.66864	72.4	0.37762
	72.6	-0.66998	72.6	0.3762
	72.8	-0.67089	72.8	0.37446
	73	-0.67123	73	0.37297
	73.2	-0.67229	73.2	0.3713
	73.4	-0.66946	73.4	0.36854
	73.6	-0.66628	73.6	0.36612
	73.8	-0.66258	73.8	0.36381
	74	-0.65942	74	0.36148
	74.2	-0.65727	74.2	0.35967
	74.4	-0.6554	74.4	0.35779
	74.6	-0.65444	74.6	0.35539
	74.8	-0.65378	74.8	0.3531
	75	-0.65242	75	0.35028
	75.2	-0.65074	75.2	0.34703
	75.4	-0.64668	75.4	0.34294
	75.6	-0.64171	75.6	0.33719
	75.8	-0.63637	75.8	0.33165
	76	-0.63074	76	0.32657
	76.2	-0.62479	76.2	0.32256
	76.4	-0.61975	76.4	0.31841
	76.6	-0.6146	76.6	0.31363
	76.8	-0.61127	76.8	0.30766
	77	-0.60724	77	0.30218
	77.2	-0.60155	77.2	0.29776
	77.4	-0.59603	77.4	0.29357
	77.6	-0.58959	77.6	0.28993
	77.8	-0.58536	77.8	0.28688
	78	-0.58048	78	0.28304
	78.2	-0.57532	78.2	0.27976
	78.4	-0.57046	78.4	0.27717
	78.6	-0.5678	78.6	0.27356
	78.8	-0.56511	78.8	0.27054
	79	-0.56179	79	0.26806
	79.2	-0.55868	79.2	0.26561
	79.4	-0.55572	79.4	0.26215
	79.6	-0.55334	79.6	0.25838
	79.8	-0.54982	79.8	0.25358
	80	-0.54639	80	0.24909
	80.2	-0.54465	80.2	0.24471
	80.4	-0.5425	80.4	0.2404
	80.6	-0.54019	80.6	0.23576
	80.8	-0.53783	80.8	0.23155
	81	-0.53379	81	0.22818
	81.2	-0.52855	81.2	0.22369
	81.4	-0.52318	81.4	0.21693
	81.6	-0.51927	81.6	0.21229
	81.8	-0.51614	81.8	0.20685
	82	-0.51331	82	0.20123
	82.2	-0.51135	82.2	0.19557
	82.4	-0.5093	82.4	0.1907
	82.6	-0.50695	82.6	0.18639
	82.8	-0.50527	82.8	0.18284
	83	-0.50323	83	0.1801
	83.2	-0.50146	83.2	0.17792
	83.4	-0.49757	83.4	0.1753
	83.6	-0.49441	83.6	0.17272
	83.8	-0.49137	83.8	0.16959
	84	-0.48714	84	0.16547
	84.2	-0.48224	84.2	0.16373
	84.4	-0.47746	84.4	0.16114
	84.6	-0.47233	84.6	0.15807
	84.8	-0.46932	84.8	0.15583
	85	-0.46621	85	0.15207
	85.2	-0.46202	85.2	0.14972
	85.4	-0.45964	85.4	0.14612
	85.6	-0.4589	85.6	0.14187
	85.8	-0.45904	85.8	0.13843
	86	-0.45803	86	0.13375
	86.2	-0.45608	86.2	0.13086
	86.4	-0.45429	86.4	0.12756
	86.6	-0.45285	86.6	0.12445
	86.8	-0.44956	86.8	0.12036
	87	-0.44653	87	0.11759
	87.2	-0.44627	87.2	0.11447
	87.4	-0.44744	87.4	0.11297
	87.6	-0.44884	87.6	0.11165
	87.8	-0.44904	87.8	0.10854
	88	-0.44955	88	0.10542
	88.2	-0.44851	88.2	0.10173
	88.4	-0.44795	88.4	0.09893
	88.6	-0.44621	88.6	0.09568
	88.8	-0.44299	88.8	0.09335
	89	-0.44006	89	0.09183
	89.2	-0.43878	89.2	0.08954
	89.4	-0.43784	89.4	0.08868
	89.6	-0.43428	89.6	0.08803
	89.8	-0.43107	89.8	0.08779
	90	-0.42957	90	0.08556
	90.2	-0.42934	90.2	0.08445
	90.4	-0.42718	90.4	0.08264
	90.6	-0.42483	90.6	0.08118
	90.8	-0.42334	90.8	0.07792
	91	-0.42164	91	0.07417
	91.2	-0.41942	91.2	0.07063
	91.4	-0.41581	91.4	0.06681
	91.6	-0.4117	91.6	0.06442
	91.8	-0.40642	91.8	0.0625
	92	-0.40158	92	0.06021
	92.2	-0.39748	92.2	0.05878
	92.4	-0.39281	92.4	0.05877
	92.6	-0.38685	92.6	0.0587
	92.8	-0.38208	92.8	0.05823
	93	-0.37648	93	0.05867
	93.2	-0.37221	93.2	0.05963
	93.4	-0.36776	93.4	0.05904
	93.6	-0.36422	93.6	0.05879
	93.8	-0.35978	93.8	0.05865
	94	-0.35571	94	0.05827
	94.2	-0.35107	94.2	0.05762
	94.4	-0.34554	94.4	0.05659
	94.6	-0.33954	94.6	0.05634
	94.8	-0.33307	94.8	0.05673
	95	-0.33015	95	0.05764
	95.2	-0.32739	95.2	0.05899
	95.4	-0.32351	95.4	0.06015
	95.6	-0.32086	95.6	0.06189
	95.8	-0.31722	95.8	0.06387
	96	-0.31485	96	0.0647
	96.2	-0.31313	96.2	0.06571
	96.4	-0.31252	96.4	0.06672
	96.6	-0.31312	96.6	0.06769
	96.8	-0.31516	96.8	0.06708
	97	-0.31591	97	0.067
	97.2	-0.31739	97.2	0.06634
	97.4	-0.31886	97.4	0.0655
	97.6	-0.31902	97.6	0.06483
	97.8	-0.31899	97.8	0.06628
	98	-0.31893	98	0.0683
	98.2	-0.32081	98.2	0.06913
	98.4	-0.32356	98.4	0.06996
	98.6	-0.32585	98.6	0.06956
	98.8	-0.32922	98.8	0.0686
	99	-0.33091	99	0.0675
	99.2	-0.33157	99.2	0.06622
	99.4	-0.33257	99.4	0.06531
	99.6	-0.33468	99.6	0.0638
	99.8	-0.33639	99.8	0.0638
	100	-0.33724	100	0.06537
	100.2	-0.33735	100.2	0.06743
	100.4	-0.33742	100.4	0.06959
	100.6	-0.33771	100.6	0.07163
	100.8	-0.3389	100.8	0.07271
	101	-0.34174	101	0.0738
	101.2	-0.34291	101.2	0.07415
	101.4	-0.34465	101.4	0.07383
	101.6	-0.34619	101.6	0.07399
	101.8	-0.34717	101.8	0.07639
	102	-0.34796	102	0.079
	102.2	-0.34812	102.2	0.08234
	102.4	-0.34625	102.4	0.08563
	102.6	-0.34602	102.6	0.08921
	102.8	-0.34709	102.8	0.09136
	103	-0.34997	103	0.09426
	103.2	-0.35269	103.2	0.09798
	103.4	-0.35573	103.4	0.1006
	103.6	-0.35756	103.6	0.10108
	103.8	-0.35841	103.8	0.10181
	104	-0.35704	104	0.1026
	104.2	-0.3555	104.2	0.1049
	104.4	-0.35263	104.4	0.10887
	104.6	-0.35239	104.6	0.11462
	104.8	-0.35224	104.8	0.119
	105	-0.35139	105	0.12385
	105.2	-0.35134	105.2	0.12853
	105.4	-0.3511	105.4	0.13201
	105.6	-0.35125	105.6	0.13476
	105.8	-0.35276	105.8	0.13638
	106	-0.35605	106	0.13734
	106.2	-0.35924	106.2	0.13821
	106.4	-0.36084	106.4	0.13981
	106.6	-0.36257	106.6	0.14013
	106.8	-0.36327	106.8	0.14032
	107	-0.36092	107	0.14115
	107.2	-0.36035	107.2	0.14216
	107.4	-0.35998	107.4	0.14441
	107.6	-0.35975	107.6	0.14579
	107.8	-0.36033	107.8	0.14781
	108	-0.36033	108	0.14922
	108.2	-0.35999	108.2	0.15057
	108.4	-0.35821	108.4	0.15196
	108.6	-0.35836	108.6	0.1547
	108.8	-0.35776	108.8	0.15773
	109	-0.35754	109	0.16131
	109.2	-0.35494	109.2	0.16511
	109.4	-0.35429	109.4	0.16908
	109.6	-0.35356	109.6	0.17328
	109.8	-0.35349	109.8	0.17782
	110	-0.35221	110	0.18239
	110.2	-0.35295	110.2	0.18935
	110.4	-0.35343	110.4	0.19479
	110.6	-0.35111	110.6	0.20033
	110.8	-0.34955	110.8	0.20634
	111	-0.34929	111	0.21087
	111.2	-0.34707	111.2	0.21509
	111.4	-0.34417	111.4	0.22085
	111.6	-0.33959	111.6	0.2258
	111.8	-0.33739	111.8	0.23074
	112	-0.33406	112	0.23506
	112.2	-0.33021	112.2	0.23958
	112.4	-0.32627	112.4	0.2438
	112.6	-0.32064	112.6	0.24839
	112.8	-0.31605	112.8	0.25258
	113	-0.31113	113	0.25805
	113.2	-0.30964	113.2	0.26195
	113.4	-0.30739	113.4	0.26686
	113.6	-0.3048	113.6	0.27106
	113.8	-0.30354	113.8	0.27457
	114	-0.30137	114	0.27744
	114.2	-0.29888	114.2	0.28023
	114.4	-0.29623	114.4	0.28246
	114.6	-0.29378	114.6	0.28439
	114.8	-0.29181	114.8	0.28526
	115	-0.29002	115	0.28534
	115.2	-0.28917	115.2	0.28554
	115.4	-0.28765	115.4	0.28492
	115.6	-0.28528	115.6	0.28487
	115.8	-0.28273	115.8	0.28575
	116	-0.28141	116	0.28774
	116.2	-0.28135	116.2	0.29031
	116.4	-0.28086	116.4	0.29338
	116.6	-0.28166	116.6	0.29712
	116.8	-0.2821	116.8	0.29894
	117	-0.28019	117	0.30033
	117.2	-0.28091	117.2	0.30164
	117.4	-0.28091	117.4	0.30405
	117.6	-0.28163	117.6	0.30516
	117.8	-0.28331	117.8	0.30539
	118	-0.28339	118	0.3064
	118.2	-0.28291	118.2	0.30751
	118.4	-0.28299	118.4	0.30909
	118.6	-0.28338	118.6	0.30926
	118.8	-0.28509	118.8	0.31053
	119	-0.28501	119	0.31274
	119.2	-0.28487	119.2	0.31616
	119.4	-0.28477	119.4	0.31888
	119.6	-0.2847	119.6	0.32107
	119.8	-0.28553	119.8	0.32307
	120	-0.28642	120	0.32597
	120.2	-0.28691	120.2	0.32932
	120.4	-0.28643	120.4	0.33094
	120.6	-0.28641	120.6	0.33219
	120.8	-0.28628	120.8	0.33441
	121	-0.28482	121	0.33771
	121.2	-0.28497	121.2	0.3418
	121.4	-0.28621	121.4	0.34496
	121.6	-0.28744	121.6	0.34774
	121.8	-0.28745	121.8	0.3514
	122	-0.28936	122	0.35424
	122.2	-0.29192	122.2	0.35691
	122.4	-0.29477	122.4	0.36033
	122.6	-0.29857	122.6	0.36304
	122.8	-0.30106	122.8	0.36621
	123	-0.30385	123	0.36964
	123.2	-0.30584	123.2	0.37232
	123.4	-0.30649	123.4	0.37509
	123.6	-0.30808	123.6	0.37794
	123.8	-0.31024	123.8	0.38021
	124	-0.31228	124	0.3825
	124.2	-0.31473	124.2	0.38436
	124.4	-0.31528	124.4	0.38669
	124.6	-0.31309	124.6	0.3891
	124.8	-0.31017	124.8	0.39069
	125	-0.31064	125	0.39164
	125.2	-0.31091	125.2	0.39319
	125.4	-0.31228	125.4	0.39401
	125.6	-0.31388	125.6	0.39614
	125.8	-0.3157	125.8	0.39774
	126	-0.31719	126	0.39953
	126.2	-0.31621	126.2	0.40166
	126.4	-0.31373	126.4	0.4052
	126.6	-0.31113	126.6	0.40831
	126.8	-0.30902	126.8	0.41003
	127	-0.30846	127	0.41201
	127.2	-0.30955	127.2	0.4146
	127.4	-0.30804	127.4	0.41785
	127.6	-0.30603	127.6	0.42037
	127.8	-0.30589	127.8	0.42398
	128	-0.30655	128	0.42538
	128.2	-0.30815	128.2	0.4265
	128.4	-0.30903	128.4	0.42684
	128.6	-0.30936	128.6	0.42627
	128.8	-0.31042	128.8	0.42573
	129	-0.31147	129	0.42684
	129.2	-0.31221	129.2	0.42796
	129.4	-0.31317	129.4	0.42987
	129.6	-0.31419	129.6	0.43122
	129.8	-0.31458	129.8	0.43249
	130	-0.31806	130	0.43327
	130.2	-0.3199	130.2	0.43356
	130.4	-0.32009	130.4	0.43349
	130.6	-0.32148	130.6	0.43374
	130.8	-0.32324	130.8	0.43443
	131	-0.32688	131	0.4349
	131.2	-0.33015	131.2	0.43557
	131.4	-0.3332	131.4	0.43616
	131.6	-0.3366	131.6	0.43584
	131.8	-0.34169	131.8	0.43446
	132	-0.34712	132	0.43136
	132.2	-0.35205	132.2	0.42857
	132.4	-0.35745	132.4	0.42531
	132.6	-0.3637	132.6	0.42217
	132.8	-0.37084	132.8	0.41903
	133	-0.37697	133	0.41701
	133.2	-0.38223	133.2	0.41538
	133.4	-0.38749	133.4	0.41437
	133.6	-0.39259	133.6	0.41337
	133.8	-0.39759	133.8	0.41073
	134	-0.40223	134	0.40671
	134.2	-0.40951	134.2	0.40345
	134.4	-0.41524	134.4	0.40077
	134.6	-0.42102	134.6	0.39778
	134.8	-0.42862	134.8	0.39377
	135	-0.43628	135	0.39099
	135.2	-0.4416	135.2	0.38723
	135.4	-0.44628	135.4	0.38204
	135.6	-0.45156	135.6	0.37647
	135.8	-0.4567	135.8	0.3712
	136	-0.46269	136	0.36521
	136.2	-0.46859	136.2	0.35938
	136.4	-0.47456	136.4	0.35433
	136.6	-0.48089	136.6	0.34777
	136.8	-0.48596	136.8	0.34219
	137	-0.49166	137	0.33754
	137.2	-0.49836	137.2	0.33385
	137.4	-0.50415	137.4	0.32942
	137.6	-0.50727	137.6	0.32485
	137.8	-0.5111	137.8	0.32045
	138	-0.51449	138	0.31644
	138.2	-0.5154	138.2	0.31117
	138.4	-0.51794	138.4	0.3065
	138.6	-0.52054	138.6	0.30093
	138.8	-0.52479	138.8	0.29473
	139	-0.52912	139	0.28896
	139.2	-0.53183	139.2	0.28352
	139.4	-0.53381	139.4	0.27854
	139.6	-0.53805	139.6	0.27287
	139.8	-0.54123	139.8	0.26762
	140	-0.54382	140	0.26285
	140.2	-0.54691	140.2	0.25895
	140.4	-0.54955	140.4	0.25532
	140.6	-0.55149	140.6	0.25197
	140.8	-0.55241	140.8	0.24945
	141	-0.55301	141	0.24671
	141.2	-0.55112	141.2	0.24535
	141.4	-0.54908	141.4	0.24466
	141.6	-0.54758	141.6	0.24533
	141.8	-0.54645	141.8	0.24494
	142	-0.54629	142	0.245
	142.2	-0.54685	142.2	0.24516
	142.4	-0.54736	142.4	0.24475
	142.6	-0.5477	142.6	0.24458
	142.8	-0.54811	142.8	0.24488
	143	-0.54931	143	0.24396
	143.2	-0.55025	143.2	0.24382
	143.4	-0.54927	143.4	0.24285
	143.6	-0.54863	143.6	0.24225
	143.8	-0.54938	143.8	0.24103
	144	-0.55154	144	0.24116
	144.2	-0.55379	144.2	0.24054
	144.4	-0.55616	144.4	0.24
	144.6	-0.55915	144.6	0.23918
	144.8	-0.56207	144.8	0.23731
	145	-0.56418	145	0.23551
	145.2	-0.56455	145.2	0.23431
	145.4	-0.56463	145.4	0.23323
	145.6	-0.56515	145.6	0.23155
	145.8	-0.56577	145.8	0.22999
	146	-0.56674	146	0.22872
	146.2	-0.56785	146.2	0.22833
	146.4	-0.57105	146.4	0.22804
	146.6	-0.57429	146.6	0.22843
	146.8	-0.57635	146.8	0.22886
	147	-0.57854	147	0.22841
	147.2	-0.58224	147.2	0.22827
	147.4	-0.58651	147.4	0.22772
	147.6	-0.59172	147.6	0.2294
	147.8	-0.59784	147.8	0.23131
	148	-0.60396	148	0.23416
	148.2	-0.61003	148.2	0.23638
	148.4	-0.61616	148.4	0.23928
	148.6	-0.62136	148.6	0.242
	148.8	-0.62967	148.8	0.24444
	149	-0.63553	149	0.24841
	149.2	-0.64252	149.2	0.25196
	149.4	-0.64887	149.4	0.25791
	149.6	-0.65323	149.6	0.26315
	149.8	-0.6587	149.8	0.26763
	150	-0.66477	150	0.273
	150.2	-0.66963	150.2	0.27727
	150.4	-0.67478	150.4	0.281
	150.6	-0.67938	150.6	0.28437
	150.8	-0.6837	150.8	0.28642
	151	-0.68733	151	0.28901
	151.2	-0.68983	151.2	0.2918
	151.4	-0.693	151.4	0.29519
	151.6	-0.69584	151.6	0.29816
	151.8	-0.69904	151.8	0.30039
	152	-0.70071	152	0.30352
	152.2	-0.7015	152.2	0.30656
	152.4	-0.70198	152.4	0.30899
	152.6	-0.70354	152.6	0.3116
	152.8	-0.70782	152.8	0.31305
	153	-0.71091	153	0.31347
	153.2	-0.71342	153.2	0.3138
	153.4	-0.71483	153.4	0.31445
	153.6	-0.71573	153.6	0.31553
	153.8	-0.71819	153.8	0.31489
	154	-0.7207	154	0.31474
	154.2	-0.72321	154.2	0.3141
	154.4	-0.7255	154.4	0.31324
	154.6	-0.72767	154.6	0.31367
	154.8	-0.72821	154.8	0.3134
	155	-0.7297	155	0.31488
	155.2	-0.73067	155.2	0.31467
	155.4	-0.73175	155.4	0.31439
	155.6	-0.73299	155.6	0.3146
	155.8	-0.73508	155.8	0.31418
	156	-0.73772	156	0.31281
	156.2	-0.74039	156.2	0.31198
	156.4	-0.74359	156.4	0.31133
	156.6	-0.74569	156.6	0.31162
	156.8	-0.74686	156.8	0.3137
	157	-0.74786	157	0.31397
	157.2	-0.74903	157.2	0.31303
	157.4	-0.75083	157.4	0.31292
	157.6	-0.75453	157.6	0.31289
	157.8	-0.75969	157.8	0.31329
	158	-0.7652	158	0.31425
	158.2	-0.77078	158.2	0.3148
	158.4	-0.77459	158.4	0.31616
	158.6	-0.77888	158.6	0.31782
	158.8	-0.78053	158.8	0.31825
	159	-0.7815	159	0.31941
	159.2	-0.78409	159.2	0.32105
	159.4	-0.78481	159.4	0.32335
	159.6	-0.78569	159.6	0.32505
	159.8	-0.78735	159.8	0.32623
	160	-0.78918	160	0.32736
	160.2	-0.79073	160.2	0.32915
	160.4	-0.79187	160.4	0.33148
	160.6	-0.79397	160.6	0.33465
	160.8	-0.79571	160.8	0.33773
	161	-0.7965	161	0.33994
	161.2	-0.79801	161.2	0.34105
	161.4	-0.79851	161.4	0.34315
	161.6	-0.7993	161.6	0.34613
	161.8	-0.79924	161.8	0.3494
	162	-0.79807	162	0.35147
	162.2	-0.79644	162.2	0.35376
	162.4	-0.79622	162.4	0.35562
	162.6	-0.79566	162.6	0.35912
	162.8	-0.79511	162.8	0.36337
	163	-0.79509	163	0.36812
	163.2	-0.79485	163.2	0.37192
	163.4	-0.7924	163.4	0.37489
	163.6	-0.79021	163.6	0.37772
	163.8	-0.78688	163.8	0.38154
	164	-0.78486	164	0.3852
	164.2	-0.78376	164.2	0.38837
	164.4	-0.78172	164.4	0.39177
	164.6	-0.77801	164.6	0.39445
	164.8	-0.77378	164.8	0.39883
	165	-0.76885	165	0.40244
	165.2	-0.76362	165.2	0.406
	165.4	-0.75833	165.4	0.40912
	165.6	-0.75342	165.6	0.41267
	165.8	-0.74942	165.8	0.41431
	166	-0.74498	166	0.41488
	166.2	-0.74145	166.2	0.41472
	166.4	-0.73821	166.4	0.41588
	166.6	-0.73557	166.6	0.41744
	166.8	-0.7322	166.8	0.41812
	167	-0.72818	167	0.41952
	167.2	-0.72518	167.2	0.42178
	167.4	-0.72243	167.4	0.42459
	167.6	-0.72029	167.6	0.4265
	167.8	-0.71869	167.8	0.42732
	168	-0.71792	168	0.42818
	168.2	-0.71499	168.2	0.43052
	168.4	-0.71265	168.4	0.43254
	168.6	-0.71146	168.6	0.43499
	168.8	-0.70975	168.8	0.43799
	169	-0.70743	169	0.43952
	169.2	-0.70563	169.2	0.4399
	169.4	-0.70521	169.4	0.43899
	169.6	-0.70308	169.6	0.43859
	169.8	-0.70008	169.8	0.44005
	170	-0.69594	170	0.44252
	170.2	-0.69225	170.2	0.44305
	170.4	-0.68983	170.4	0.44352
	170.6	-0.68596	170.6	0.4449
	170.8	-0.68287	170.8	0.44712
	171	-0.68338	171	0.44911
	171.2	-0.68485	171.2	0.45052
	171.4	-0.68633	171.4	0.45222
	171.6	-0.68711	171.6	0.45085
	171.8	-0.68632	171.8	0.4493
	172	-0.68543	172	0.44962
	172.2	-0.68556	172.2	0.44953
	172.4	-0.68632	172.4	0.45021
	172.6	-0.68589	172.6	0.45069
	172.8	-0.68594	172.8	0.45164
	173	-0.68531	173	0.45281
	173.2	-0.68407	173.2	0.45359
	173.4	-0.68309	173.4	0.4541
	173.6	-0.68304	173.6	0.45472
	173.8	-0.68171	173.8	0.45598
	174	-0.68077	174	0.45556
	174.2	-0.68087	174.2	0.45651
	174.4	-0.67966	174.4	0.45709
	174.6	-0.6791	174.6	0.45805
	174.8	-0.67965	174.8	0.45801
	175	-0.68025	175	0.45956
	175.2	-0.68302	175.2	0.46048
	175.4	-0.68506	175.4	0.46305
	175.6	-0.68654	175.6	0.46511
	175.8	-0.68709	175.8	0.46588
	176	-0.68761	176	0.46592
	176.2	-0.68888	176.2	0.46616
	176.4	-0.69038	176.4	0.46691
	176.6	-0.69137	176.6	0.46744
	176.8	-0.69273	176.8	0.46935
	177	-0.69295	177	0.47126
	177.2	-0.69437	177.2	0.47443
	177.4	-0.69566	177.4	0.47552
	177.6	-0.69716	177.6	0.4768
	177.8	-0.69827	177.8	0.47686
	178	-0.69935	178	0.47637
	178.2	-0.70241	178.2	0.47547
	178.4	-0.70442	178.4	0.47582
	178.6	-0.70501	178.6	0.47629
	178.8	-0.70611	178.8	0.4746
	179	-0.70744	179	0.47302
	179.2	-0.71076	179.2	0.47144
	179.4	-0.7136	179.4	0.47107
	179.6	-0.71519	179.6	0.4707
	179.8	-0.71644	179.8	0.47118
	180	-0.71796	180	0.47186
	180.2	-0.71926	180.2	0.47127
	180.4	-0.7189	180.4	0.47234
	180.6	-0.71818	180.6	0.47212
	180.8	-0.71729	180.8	0.47172
	181	-0.71605	181	0.47038
	181.2	-0.71485	181.2	0.46787
	181.4	-0.71263	181.4	0.46511
	181.6	-0.71066	181.6	0.46221
	181.8	-0.70813	181.8	0.46156
	182	-0.70694	182	0.46044
	182.2	-0.70691	182.2	0.45856
	182.4	-0.70668	182.4	0.45672
	182.6	-0.70534	182.6	0.45481
	182.8	-0.70361	182.8	0.45257
	183	-0.70136	183	0.45007
	183.2	-0.69804	183.2	0.44819
	183.4	-0.69553	183.4	0.4454
	183.6	-0.69238	183.6	0.44314
	183.8	-0.68803	183.8	0.44172
	184	-0.68371	184	0.43986
	184.2	-0.67912	184.2	0.43674
	184.4	-0.6752	184.4	0.43411
	184.6	-0.67294	184.6	0.43276
	184.8	-0.6704	184.8	0.43143
	185	-0.66691	185	0.43136
	185.2	-0.66255	185.2	0.43035
	185.4	-0.65756	185.4	0.42829
	185.6	-0.65324	185.6	0.42777
	185.8	-0.65074	185.8	0.42657
	186	-0.64924	186	0.42641
	186.2	-0.64615	186.2	0.42613
	186.4	-0.64371	186.4	0.42521
	186.6	-0.64028	186.6	0.42416
	186.8	-0.63714	186.8	0.42269
	187	-0.63451	187	0.42007
	187.2	-0.63179	187.2	0.41781
	187.4	-0.63016	187.4	0.4154
	187.6	-0.62827	187.6	0.41243
	187.8	-0.62522	187.8	0.40737
	188	-0.62092	188	0.40175
	188.2	-0.61724	188.2	0.39565
	188.4	-0.61272	188.4	0.38923
	188.6	-0.60944	188.6	0.38258
	188.8	-0.60684	188.8	0.37726
	189	-0.60197	189	0.37168
	189.2	-0.59757	189.2	0.3664
	189.4	-0.59266	189.4	0.36056
	189.6	-0.58811	189.6	0.3555
	189.8	-0.58357	189.8	0.35109
	190	-0.58032	190	0.34669
	190.2	-0.57703	190.2	0.34242
	190.4	-0.57452	190.4	0.33742
	190.6	-0.57234	190.6	0.33289
	190.8	-0.57063	190.8	0.32828
	191	-0.56923	191	0.32278
	191.2	-0.56731	191.2	0.31699
	191.4	-0.56508	191.4	0.31198
	191.6	-0.56243	191.6	0.3066
	191.8	-0.55842	191.8	0.30015
	192	-0.55403	192	0.29451
	192.2	-0.5501	192.2	0.29019
	192.4	-0.54528	192.4	0.28618
	192.6	-0.54148	192.6	0.28264
	192.8	-0.53868	192.8	0.28048
	193	-0.5368	193	0.27832
	193.2	-0.53595	193.2	0.2772
	193.4	-0.53343	193.4	0.27589
	193.6	-0.53132	193.6	0.27405
	193.8	-0.529	193.8	0.27142
	194	-0.52525	194	0.26943
	194.2	-0.5209	194.2	0.26847
	194.4	-0.51703	194.4	0.26687
	194.6	-0.51201	194.6	0.2656
	194.8	-0.50747	194.8	0.26427
	195	-0.50112	195	0.26354
	195.2	-0.49554	195.2	0.2642
	195.4	-0.49192	195.4	0.26387
	195.6	-0.48708	195.6	0.26299
	195.8	-0.48304	195.8	0.26218
	196	-0.47868	196	0.26128
	196.2	-0.47591	196.2	0.26137
	196.4	-0.47356	196.4	0.26182
	196.6	-0.46904	196.6	0.26175
	196.8	-0.46565	196.8	0.26189
	197	-0.46453	197	0.26281
	197.2	-0.46113	197.2	0.2629
	197.4	-0.45745	197.4	0.26087
	197.6	-0.45191	197.6	0.25819
	197.8	-0.44599	197.8	0.25741
	198	-0.44092	198	0.25606
	198.2	-0.4373	198.2	0.25364
	198.4	-0.43663	198.4	0.25197
	198.6	-0.43497	198.6	0.25136
	198.8	-0.4319	198.8	0.24991
	199	-0.42948	199	0.24788
	199.2	-0.42899	199.2	0.24649
	199.4	-0.4283	199.4	0.24528
	199.6	-0.42671	199.6	0.24418
	199.8	-0.42506	199.8	0.24153
	200	-0.42345	200	0.23961
	200.2	-0.42086	200.2	0.23657
	200.4	-0.41887	200.4	0.23417
	200.6	-0.41734	200.6	0.23139
	200.8	-0.4161	200.8	0.22877
	201	-0.41431	201	0.22728
	201.2	-0.41378	201.2	0.22583
	201.4	-0.41231	201.4	0.22448
	201.6	-0.40969	201.6	0.22287
	201.8	-0.40637	201.8	0.22083
	202	-0.40448	202	0.21974
	202.2	-0.40181	202.2	0.21868
	202.4	-0.3992	202.4	0.21848
	202.6	-0.397	202.6	0.21863
	202.8	-0.39566	202.8	0.2194
	203	-0.39421	203	0.22006
	203.2	-0.3933	203.2	0.22001
	203.4	-0.39159	203.4	0.21964
	203.6	-0.38862	203.6	0.22032
	203.8	-0.38653	203.8	0.22044
	204	-0.3848	204	0.2207
	204.2	-0.38113	204.2	0.22051
	204.4	-0.37626	204.4	0.22121
	204.6	-0.37068	204.6	0.22042
	204.8	-0.36497	204.8	0.22123
	205	-0.36076	205	0.22227
	205.2	-0.35737	205.2	0.22174
	205.4	-0.35441	205.4	0.22122
	205.6	-0.34813	205.6	0.22086
	205.8	-0.34209	205.8	0.22181
	206	-0.3353	206	0.22153
	206.2	-0.32661	206.2	0.22023
	206.4	-0.31883	206.4	0.22109
	206.6	-0.31262	206.6	0.22213
	206.8	-0.30595	206.8	0.22363
	207	-0.3013	207	0.22368
	207.2	-0.29719	207.2	0.22487
	207.4	-0.29317	207.4	0.22506
	207.6	-0.28938	207.6	0.22622
	207.8	-0.28636	207.8	0.22767
	208	-0.28292	208	0.22881
	208.2	-0.28076	208.2	0.22988
	208.4	-0.27879	208.4	0.2311
	208.6	-0.27673	208.6	0.23269
	208.8	-0.27403	208.8	0.23599
	209	-0.27024	209	0.23855
	209.2	-0.26761	209.2	0.23935
	209.4	-0.26583	209.4	0.24146
	209.6	-0.26294	209.6	0.2447
	209.8	-0.25954	209.8	0.24891
	210	-0.25583	210	0.25387
	210.2	-0.25375	210.2	0.25833
	210.4	-0.25133	210.4	0.26401
	210.6	-0.24848	210.6	0.26881
	210.8	-0.24639	210.8	0.27437
	211	-0.24319	211	0.28027
	211.2	-0.24085	211.2	0.28445
	211.4	-0.23691	211.4	0.28734
	211.6	-0.23345	211.6	0.29093
	211.8	-0.23003	211.8	0.29492
	212	-0.22753	212	0.30013
	212.2	-0.22425	212.2	0.3053
	212.4	-0.22119	212.4	0.31086
	212.6	-0.21885	212.6	0.31429
	212.8	-0.21795	212.8	0.31859
	213	-0.21816	213	0.32172
	213.2	-0.21765	213.2	0.32356
	213.4	-0.21742	213.4	0.32693
	213.6	-0.21769	213.6	0.33229
	213.8	-0.2196	213.8	0.33751
	214	-0.22347	214	0.34292
	214.2	-0.22654	214.2	0.34819
	214.4	-0.22746	214.4	0.35338
	214.6	-0.22673	214.6	0.35953
	214.8	-0.2265	214.8	0.36382
	215	-0.22757	215	0.36737
	215.2	-0.22861	215.2	0.3714
	215.4	-0.22878	215.4	0.3756
	215.6	-0.22917	215.6	0.37873
	215.8	-0.2296	215.8	0.38362
	216	-0.2299	216	0.38772
	216.2	-0.23035	216.2	0.3922
	216.4	-0.23008	216.4	0.3967
	216.6	-0.22796	216.6	0.40088
	216.8	-0.2259	216.8	0.40644
	217	-0.22436	217	0.41183
	217.2	-0.22358	217.2	0.41849
	217.4	-0.22237	217.4	0.42556
	217.6	-0.22286	217.6	0.43089
	217.8	-0.22254	217.8	0.43409
	218	-0.22195	218	0.43708
	218.2	-0.22233	218.2	0.43998
	218.4	-0.22268	218.4	0.44168
	218.6	-0.22402	218.6	0.44216
	218.8	-0.22333	218.8	0.44307
	219	-0.22179	219	0.44517
	219.2	-0.22015	219.2	0.44553
	219.4	-0.21807	219.4	0.44636
	219.6	-0.21636	219.6	0.44727
	219.8	-0.21704	219.8	0.4486
	220	-0.2163	220	0.44917
	220.2	-0.21277	220.2	0.44876
	220.4	-0.20829	220.4	0.44761
	220.6	-0.20578	220.6	0.44515
	220.8	-0.20265	220.8	0.44298
	221	-0.19973	221	0.44101
	221.2	-0.19666	221.2	0.43813
	221.4	-0.19383	221.4	0.43569
	221.6	-0.18967	221.6	0.43378
	221.8	-0.18617	221.8	0.43133
	222	-0.18192	222	0.42946
	222.2	-0.17791	222.2	0.42704
	222.4	-0.17664	222.4	0.42393
	222.6	-0.17431	222.6	0.42131
	222.8	-0.17127	222.8	0.41843
	223	-0.16893	223	0.4156
	223.2	-0.16746	223.2	0.4123
	223.4	-0.16617	223.4	0.40863
	223.6	-0.16451	223.6	0.40555
	223.8	-0.16198	223.8	0.40267
	224	-0.15919	224	0.39881
	224.2	-0.15718	224.2	0.39589
	224.4	-0.15329	224.4	0.39205
	224.6	-0.14904	224.6	0.38813
	224.8	-0.14598	224.8	0.38467
	225	-0.14462	225	0.38047
	225.2	-0.14235	225.2	0.37622
	225.4	-0.13897	225.4	0.37312
	225.6	-0.13606	225.6	0.37168
	225.8	-0.13426	225.8	0.36973
	226	-0.13474	226	0.36767
	226.2	-0.13394	226.2	0.36645
	226.4	-0.13314	226.4	0.36556
	226.6	-0.13158	226.6	0.36364
	226.8	-0.13015	226.8	0.36253
	227	-0.12738	227	0.36057
	227.2	-0.12356	227.2	0.3579
	227.4	-0.12008	227.4	0.35595
	227.6	-0.11661	227.6	0.3545
	227.8	-0.11371	227.8	0.35298
	228	-0.11236	228	0.35129
	228.2	-0.11135	228.2	0.34852
	228.4	-0.11046	228.4	0.34549
	228.6	-0.11052	228.6	0.343
	228.8	-0.10931	228.8	0.33969
	229	-0.10819	229	0.33605
	229.2	-0.10626	229.2	0.33327
	229.4	-0.10307	229.4	0.33061
	229.6	-0.10163	229.6	0.32844
	229.8	-0.09876	229.8	0.32616
	230	-0.09637	230	0.3232
	230.2	-0.09366	230.2	0.32145
	230.4	-0.09163	230.4	0.31866
	230.6	-0.09024	230.6	0.31516
	230.8	-0.09005	230.8	0.31225
	231	-0.09122	231	0.31066
	231.2	-0.09132	231.2	0.30803
	231.4	-0.09346	231.4	0.30579
	231.6	-0.0941	231.6	0.30259
	231.8	-0.09503	231.8	0.29998
	232	-0.09612	232	0.29725
	232.2	-0.09752	232.2	0.2954
	232.4	-0.09982	232.4	0.29465
	232.6	-0.10177	232.6	0.29333
	232.8	-0.10601	232.8	0.29184
	233	-0.11007	233	0.28913
	233.2	-0.11473	233.2	0.28605
	233.4	-0.11969	233.4	0.28311
	233.6	-0.12438	233.6	0.28114
	233.8	-0.12938	233.8	0.27909
	234	-0.13205	234	0.27896
	234.2	-0.1331	234.2	0.27905
	234.4	-0.13381	234.4	0.27792
	234.6	-0.13382	234.6	0.27642
	234.8	-0.13286	234.8	0.27505
	235	-0.13382	235	0.27364
	235.2	-0.13357	235.2	0.27239
	235.4	-0.13374	235.4	0.27054
	235.6	-0.13161	235.6	0.26947
	235.8	-0.1312	235.8	0.26784
	236	-0.1319	236	0.26635
	236.2	-0.13168	236.2	0.26395
	236.4	-0.13071	236.4	0.26157
	236.6	-0.13111	236.6	0.25862
	236.8	-0.13109	236.8	0.25591
	237	-0.13091	237	0.25411
	237.2	-0.13303	237.2	0.25235
	237.4	-0.13745	237.4	0.2491
	237.6	-0.14257	237.6	0.24639
	237.8	-0.147	237.8	0.24332
	238	-0.14982	238	0.24089
	238.2	-0.15323	238.2	0.23965
	238.4	-0.15547	238.4	0.23777
	238.6	-0.15706	238.6	0.23509
	238.8	-0.15992	238.8	0.2333
	239	-0.16374	239	0.23131
	239.2	-0.16688	239.2	0.22897
	239.4	-0.17051	239.4	0.22617
	239.6	-0.17455	239.6	0.22452
	239.8	-0.17835	239.8	0.2242
	240	-0.18055	240	0.22288
	240.2	-0.18217	240.2	0.22091
	240.4	-0.18406	240.4	0.21982
	240.6	-0.18579	240.6	0.2208
	240.8	-0.18808	240.8	0.2218
	241	-0.19094	241	0.22253
	241.2	-0.191	241.2	0.22291
	241.4	-0.19145	241.4	0.22305
	241.6	-0.19288	241.6	0.22199
	241.8	-0.19274	241.8	0.22141
	242	-0.19275	242	0.22223
	242.2	-0.19338	242.2	0.22233
	242.4	-0.1954	242.4	0.22406
	242.6	-0.19783	242.6	0.22577
	242.8	-0.20018	242.8	0.22809
	243	-0.20275	243	0.2298
	243.2	-0.20636	243.2	0.2306
	243.4	-0.20964	243.4	0.23161
	243.6	-0.21439	243.6	0.23374
	243.8	-0.21991	243.8	0.23534
	244	-0.22639	244	0.23809
	244.2	-0.23137	244.2	0.24146
	244.4	-0.23534	244.4	0.2447
	244.6	-0.24011	244.6	0.2468
	244.8	-0.24589	244.8	0.24847
	245	-0.25125	245	0.2511
	245.2	-0.25701	245.2	0.2551
	245.4	-0.26207	245.4	0.25898
	245.6	-0.26704	245.6	0.26329
	245.8	-0.27101	245.8	0.26632
	246	-0.27662	246	0.26895
	246.2	-0.28211	246.2	0.27288
	246.4	-0.28997	246.4	0.27642
	246.6	-0.29748	246.6	0.27952
	246.8	-0.30479	246.8	0.28354
	247	-0.31117	247	0.28746
	247.2	-0.31583	247.2	0.29131
	247.4	-0.31922	247.4	0.29638
	247.6	-0.32333	247.6	0.30123
	247.8	-0.32818	247.8	0.30536
	248	-0.33452	248	0.3081
	248.2	-0.34051	248.2	0.30967
	248.4	-0.34577	248.4	0.311
	248.6	-0.35175	248.6	0.31361
	248.8	-0.35757	248.8	0.31629
	249	-0.36184	249	0.32067
	249.2	-0.36695	249.2	0.32485
	249.4	-0.371	249.4	0.32842
	249.6	-0.37521	249.6	0.33154
	249.8	-0.38009	249.8	0.33527
	250	-0.38521	250	0.33908
	250.2	-0.39108	250.2	0.34183
	250.4	-0.39599	250.4	0.34533
	250.6	-0.39969	250.6	0.34961
	250.8	-0.40338	250.8	0.35308
	251	-0.40692	251	0.35627
	251.2	-0.40963	251.2	0.35949
	251.4	-0.41331	251.4	0.36329
	251.6	-0.41693	251.6	0.36764
	251.8	-0.42045	251.8	0.3722
	252	-0.42206	252	0.37518
	252.2	-0.42471	252.2	0.3772
	252.4	-0.42864	252.4	0.37805
	252.6	-0.43146	252.6	0.37997
	252.8	-0.43373	252.8	0.38254
	253	-0.4364	253	0.38411
	253.2	-0.43714	253.2	0.38514
	253.4	-0.43981	253.4	0.38659
	253.6	-0.44303	253.6	0.38787
	253.8	-0.44551	253.8	0.38805
	254	-0.44814	254	0.38712
	254.2	-0.44998	254.2	0.3866
	254.4	-0.44994	254.4	0.38662
	254.6	-0.45101	254.6	0.38641
	254.8	-0.45175	254.8	0.38604
	255	-0.45394	255	0.38673
	255.2	-0.45558	255.2	0.38692
	255.4	-0.45492	255.4	0.38759
	255.6	-0.45698	255.6	0.38796
	255.8	-0.45939	255.8	0.3889
	256	-0.46131	256	0.39009
	256.2	-0.46138	256.2	0.39123
	256.4	-0.46176	256.4	0.39208
	256.6	-0.46091	256.6	0.39266
	256.8	-0.46133	256.8	0.39237
	257	-0.46075	257	0.39236
	257.2	-0.46259	257.2	0.39203
	257.4	-0.46627	257.4	0.39169
	257.6	-0.46754	257.6	0.39047
	257.8	-0.46785	257.8	0.38903
	258	-0.46854	258	0.38763
	258.2	-0.47122	258.2	0.38572
	258.4	-0.47396	258.4	0.38585
	258.6	-0.47717	258.6	0.38512
	258.8	-0.4797	258.8	0.38379
	259	-0.48122	259	0.38192
	259.2	-0.4836	259.2	0.37994
	259.4	-0.48544	259.4	0.37795
	259.6	-0.48759	259.6	0.37622
	259.8	-0.48942	259.8	0.37395
	260	-0.49065	260	0.37127
	260.2	-0.49295	260.2	0.36939
	260.4	-0.49487	260.4	0.36779
	260.6	-0.49712	260.6	0.36571
	260.8	-0.49871	260.8	0.36352
	261	-0.50093	261	0.36052
	261.2	-0.50275	261.2	0.35872
	261.4	-0.50277	261.4	0.35547
	261.6	-0.50347	261.6	0.35284
	261.8	-0.50305	261.8	0.3497
	262	-0.50277	262	0.34588
	262.2	-0.50245	262.2	0.34168
	262.4	-0.50275	262.4	0.33884
	262.6	-0.50327	262.6	0.33457
	262.8	-0.50308	262.8	0.32979
	263	-0.50378	263	0.32673
	263.2	-0.50264	263.2	0.32342
	263.4	-0.50096	263.4	0.32156
	263.6	-0.49954	263.6	0.31805
	263.8	-0.49786	263.8	0.3152
	264	-0.49752	264	0.31239
	264.2	-0.49821	264.2	0.30966
	264.4	-0.49922	264.4	0.3072
	264.6	-0.50163	264.6	0.30402
	264.8	-0.50373	264.8	0.30127
	265	-0.50541	265	0.29925
	265.2	-0.50581	265.2	0.29792
	265.4	-0.50686	265.4	0.29518
	265.6	-0.51011	265.6	0.29296
	265.8	-0.51385	265.8	0.2907
	266	-0.51846	266	0.28775
	266.2	-0.52365	266.2	0.28421
	266.4	-0.53009	266.4	0.281
	266.6	-0.53713	266.6	0.27793
	266.8	-0.54163	266.8	0.27515
	267	-0.54655	267	0.27374
	267.2	-0.55057	267.2	0.27198
	267.4	-0.55568	267.4	0.27122
	267.6	-0.56226	267.6	0.2712
	267.8	-0.5664	267.8	0.27166
	268	-0.57032	268	0.27216
	268.2	-0.57383	268.2	0.27322
	268.4	-0.57767	268.4	0.27302
	268.6	-0.58162	268.6	0.27194
	268.8	-0.58407	268.8	0.27061
	269	-0.58549	269	0.26957
	269.2	-0.58572	269.2	0.26775
	269.4	-0.58838	269.4	0.268
	269.6	-0.58909	269.6	0.2681
	269.8	-0.58991	269.8	0.26821
	270	-0.58919	270	0.26888
	270.2	-0.58981	270.2	0.26894
	270.4	-0.5919	270.4	0.26897
	270.6	-0.59388	270.6	0.26778
	270.8	-0.59575	270.8	0.26659
	271	-0.59694	271	0.26621
	271.2	-0.59715	271.2	0.26519
	271.4	-0.59829	271.4	0.26317
	271.6	-0.598	271.6	0.25935
	271.8	-0.59639	271.8	0.25606
	272	-0.59431	272	0.25194
	272.2	-0.59364	272.2	0.24877
	272.4	-0.59227	272.4	0.24586
	272.6	-0.59128	272.6	0.24315
	272.8	-0.58907	272.8	0.24115
	273	-0.58641	273	0.23865
	273.2	-0.58334	273.2	0.23605
	273.4	-0.57951	273.4	0.23248
	273.6	-0.57737	273.6	0.23019
	273.8	-0.57642	273.8	0.22803
	274	-0.57753	274	0.2267
	274.2	-0.57806	274.2	0.22452
	274.4	-0.57963	274.4	0.22249
	274.6	-0.5834	274.6	0.22028
	274.8	-0.58597	274.8	0.21822
	275	-0.58906	275	0.21608
	275.2	-0.59089	275.2	0.21426
	275.4	-0.59234	275.4	0.21285
	275.6	-0.59372	275.6	0.20931
	275.8	-0.5946	275.8	0.20492
	276	-0.59585	276	0.20052
	276.2	-0.59766	276.2	0.19584
	276.4	-0.59774	276.4	0.19159
	276.6	-0.59931	276.6	0.18783
	276.8	-0.6	276.8	0.1825
	277	-0.60031	277	0.1785
	277.2	-0.60289	277.2	0.17409
	277.4	-0.60668	277.4	0.17039
	277.6	-0.61197	277.6	0.16653
	277.8	-0.61595	277.8	0.16294
	278	-0.6198	278	0.15853
	278.2	-0.62378	278.2	0.15403
	278.4	-0.62566	278.4	0.14858
	278.6	-0.62697	278.6	0.14451
	278.8	-0.62918	278.8	0.14175
	279	-0.63171	279	0.13763
	279.2	-0.63397	279.2	0.13306
	279.4	-0.63361	279.4	0.12782
	279.6	-0.63361	279.6	0.1232
	279.8	-0.63164	279.8	0.11873
	280	-0.63032	280	0.11469
	280.2	-0.6315	280.2	0.11102
	280.4	-0.63181	280.4	0.10641
	280.6	-0.63345	280.6	0.10285
	280.8	-0.6343	280.8	0.09765
	281	-0.63515	281	0.09182
	281.2	-0.63643	281.2	0.08591
	281.4	-0.63787	281.4	0.0814
	281.6	-0.64146	281.6	0.07782
	281.8	-0.64467	281.8	0.07476
	282	-0.6482	282	0.07252
	282.2	-0.65114	282.2	0.06945
	282.4	-0.65328	282.4	0.06594
	282.6	-0.65616	282.6	0.06163
	282.8	-0.65904	282.8	0.05827
	283	-0.66247	283	0.05527
	283.2	-0.66719	283.2	0.05233
	283.4	-0.67125	283.4	0.04901
	283.6	-0.67676	283.6	0.04435
	283.8	-0.68441	283.8	0.04003
	284	-0.69143	284	0.03691
	284.2	-0.69905	284.2	0.03474
	284.4	-0.70673	284.4	0.03327
	284.6	-0.71331	284.6	0.03221
	284.8	-0.71893	284.8	0.03073
	285	-0.72485	285	0.02998
	285.2	-0.73162	285.2	0.0276
	285.4	-0.73794	285.4	0.02577
	285.6	-0.74567	285.6	0.02455
	285.8	-0.75193	285.8	0.02373
	286	-0.757	286	0.02192
	286.2	-0.76107	286.2	0.02092
	286.4	-0.76441	286.4	0.02067
	286.6	-0.76742	286.6	0.02005
	286.8	-0.77238	286.8	0.01953
	287	-0.7776	287	0.01907
	287.2	-0.78175	287.2	0.01895
	287.4	-0.78571	287.4	0.01848
	287.6	-0.78894	287.6	0.01738
	287.8	-0.79298	287.8	0.01727
	288	-0.79694	288	0.01611
	288.2	-0.8009	288.2	0.0154
	288.4	-0.80337	288.4	0.01473
	288.6	-0.80497	288.6	0.01628
	288.8	-0.80634	288.8	0.01875
	289	-0.80793	289	0.02162
	289.2	-0.8099	289.2	0.02241
	289.4	-0.8101	289.4	0.02277
	289.6	-0.80967	289.6	0.02269
	289.8	-0.81006	289.8	0.02183
	290	-0.8114	290	0.02288
	290.2	-0.81199	290.2	0.02445
	290.4	-0.8123	290.4	0.02466
	290.6	-0.81173	290.6	0.02253
	290.8	-0.81251	290.8	0.02117
	291	-0.81189	291	0.02076
	291.2	-0.81136	291.2	0.02062
	291.4	-0.80942	291.4	0.0197
	291.6	-0.80739	291.6	0.01804
	291.8	-0.80475	291.8	0.01635
	292	-0.8017	292	0.01461
	292.2	-0.79874	292.2	0.01363
	292.4	-0.79695	292.4	0.01264
	292.6	-0.79508	292.6	0.01207
	292.8	-0.79199	292.8	0.01066
	293	-0.79053	293	0.00856
	293.2	-0.79035	293.2	0.00562
	293.4	-0.78871	293.4	0.00279
	293.6	-0.78692	293.6	0.000411483
	293.8	-0.78349	293.8	-0.00174
	294	-0.7808	294	-0.00473
	294.2	-0.7799	294.2	-0.00623
	294.4	-0.77656	294.4	-0.00647
	294.6	-0.77182	294.6	-0.00519
	294.8	-0.76881	294.8	-0.00444
	295	-0.76754	295	-0.00387
	295.2	-0.76504	295.2	-0.00445
	295.4	-0.76423	295.4	-0.00689
	295.6	-0.76111	295.6	-0.0086
	295.8	-0.75527	295.8	-0.01078
	296	-0.75125	296	-0.01356
	296.2	-0.74675	296.2	-0.01544
	296.4	-0.74214	296.4	-0.01603
	296.6	-0.73899	296.6	-0.01694
	296.8	-0.73611	296.8	-0.01795
	297	-0.73319	297	-0.01841
	297.2	-0.72966	297.2	-0.0197
	297.4	-0.72669	297.4	-0.02048
	297.6	-0.72553	297.6	-0.0218
	297.8	-0.72416	297.8	-0.02218
	298	-0.72332	298	-0.02166
	298.2	-0.72253	298.2	-0.02047
	298.4	-0.72179	298.4	-0.02079
	298.6	-0.71994	298.6	-0.01983
	298.8	-0.71829	298.8	-0.01823
	299	-0.71846	299	-0.01703
	299.2	-0.7179	299.2	-0.01369
	299.4	-0.71526	299.4	-0.01027
	299.6	-0.71389	299.6	-0.00583
	299.8	-0.71431	299.8	-0.00070345
	300	-0.71395	300	0.00416
	300.2	-0.71297	300.2	0.00813
	300.4	-0.71362	300.4	0.00958
	300.6	-0.71461	300.6	0.01037
	300.8	-0.71609	300.8	0.01275
	301	-0.71665	301	0.01609
	301.2	-0.71753	301.2	0.01943
	301.4	-0.71789	301.4	0.023
	301.6	-0.71891	301.6	0.02668
	301.8	-0.72155	301.8	0.02986
	302	-0.72527	302	0.03192
	302.2	-0.72827	302.2	0.03428
	302.4	-0.73065	302.4	0.03829
	302.6	-0.7327	302.6	0.04299
	302.8	-0.73465	302.8	0.04684
	303	-0.73582	303	0.05059
	303.2	-0.73803	303.2	0.05456
	303.4	-0.74022	303.4	0.05838
	303.6	-0.74179	303.6	0.06192
	303.8	-0.74317	303.8	0.06596
	304	-0.74287	304	0.0713
	304.2	-0.74213	304.2	0.07641
	304.4	-0.7423	304.4	0.08165
	304.6	-0.74215	304.6	0.08642
	304.8	-0.74278	304.8	0.09062
	305	-0.74335	305	0.09468
	305.2	-0.74673	305.2	0.0988
	305.4	-0.74856	305.4	0.10298
	305.6	-0.7477	305.6	0.10775
	305.8	-0.74667	305.8	0.11434
	306	-0.74495	306	0.11933
	306.2	-0.74328	306.2	0.12345
	306.4	-0.74155	306.4	0.12539
	306.6	-0.74012	306.6	0.12792
	306.8	-0.73814	306.8	0.12979
	307	-0.73777	307	0.1324
	307.2	-0.73713	307.2	0.13654
	307.4	-0.73533	307.4	0.14093
	307.6	-0.73344	307.6	0.14614
	307.8	-0.73057	307.8	0.151
	308	-0.72904	308	0.15527
	308.2	-0.72767	308.2	0.15876
	308.4	-0.72635	308.4	0.16163
	308.6	-0.72532	308.6	0.16594
	308.8	-0.72432	308.8	0.16969
	309	-0.72385	309	0.17437
	309.2	-0.72284	309.2	0.17941
	309.4	-0.72155	309.4	0.18389
	309.6	-0.71998	309.6	0.18717
	309.8	-0.71748	309.8	0.19107
	310	-0.71473	310	0.19451
	310.2	-0.71195	310.2	0.19735
	310.4	-0.71033	310.4	0.19863
	310.6	-0.70669	310.6	0.19978
	310.8	-0.70375	310.8	0.20164
	311	-0.69942	311	0.20485
	311.2	-0.69413	311.2	0.20803
	311.4	-0.68848	311.4	0.21135
	311.6	-0.68463	311.6	0.21486
	311.8	-0.68003	311.8	0.21695
	312	-0.67597	312	0.21925
	312.2	-0.67206	312.2	0.22091
	312.4	-0.66878	312.4	0.22321
	312.6	-0.665	312.6	0.22491
	312.8	-0.66081	312.8	0.2254
	313	-0.6567	313	0.22528
	313.2	-0.65216	313.2	0.2259
	313.4	-0.64654	313.4	0.2263
	313.6	-0.64053	313.6	0.22461
	313.8	-0.63315	313.8	0.22267
	314	-0.62669	314	0.22156
	314.2	-0.62018	314.2	0.22055
	314.4	-0.61435	314.4	0.21788
	314.6	-0.60784	314.6	0.21377
	314.8	-0.60209	314.8	0.21133
	315	-0.59796	315	0.20906
	315.2	-0.59516	315.2	0.20785
	315.4	-0.59241	315.4	0.2052
	315.6	-0.58865	315.6	0.2032
	315.8	-0.58469	315.8	0.20014
	316	-0.57966	316	0.19707
	316.2	-0.57359	316.2	0.19428
	316.4	-0.56886	316.4	0.19177
	316.6	-0.5651	316.6	0.18931
	316.8	-0.56231	316.8	0.18805
	317	-0.55878	317	0.18542
	317.2	-0.5554	317.2	0.1835
	317.4	-0.55007	317.4	0.18122
	317.6	-0.54666	317.6	0.17855
	317.8	-0.54534	317.8	0.17765
	318	-0.54258	318	0.17579
	318.2	-0.53834	318.2	0.17557
	318.4	-0.53421	318.4	0.17624
	318.6	-0.53091	318.6	0.17714
	318.8	-0.52823	318.8	0.17773
	319	-0.52424	319	0.17855
	319.2	-0.52054	319.2	0.17925
	319.4	-0.51654	319.4	0.17926
	319.6	-0.51206	319.6	0.17773
	319.8	-0.50701	319.8	0.17581
	320	-0.50426	320	0.1744
	320.2	-0.50292	320.2	0.17264
	320.4	-0.50157	320.4	0.17074
	320.6	-0.50031	320.6	0.16903
	320.8	-0.49892	320.8	0.16758
	321	-0.49782	321	0.16754
	321.2	-0.49579	321.2	0.16851
	321.4	-0.49488	321.4	0.16948
	321.6	-0.49319	321.6	0.16926
	321.8	-0.49072	321.8	0.17049
	322	-0.48875	322	0.17122
	322.2	-0.48563	322.2	0.1708
	322.4	-0.48368	322.4	0.16957
	322.6	-0.48045	322.6	0.16846
	322.8	-0.47731	322.8	0.16731
	323	-0.47509	323	0.16534
	323.2	-0.47134	323.2	0.16411
	323.4	-0.46732	323.4	0.16205
	323.6	-0.46158	323.6	0.1614
	323.8	-0.45701	323.8	0.16169
	324	-0.45258	324	0.1618
	324.2	-0.44858	324.2	0.16271
	324.4	-0.44374	324.4	0.16426
	324.6	-0.43899	324.6	0.1653
	324.8	-0.43345	324.8	0.16601
	325	-0.42849	325	0.16795
	325.2	-0.42312	325.2	0.17149
	325.4	-0.41738	325.4	0.17505
	325.6	-0.4117	325.6	0.17894
	325.8	-0.40684	325.8	0.1825
	326	-0.40154	326	0.18525
	326.2	-0.39842	326.2	0.18835
	326.4	-0.3957	326.4	0.19058
	326.6	-0.39268	326.6	0.19238
	326.8	-0.3916	326.8	0.19535
	327	-0.39138	327	0.19705
	327.2	-0.39173	327.2	0.19747
	327.4	-0.39155	327.4	0.19642
	327.6	-0.39103	327.6	0.195
	327.8	-0.38893	327.8	0.19387
	328	-0.38657	328	0.19219
	328.2	-0.38455	328.2	0.19093
	328.4	-0.38285	328.4	0.19067
	328.6	-0.3815	328.6	0.19184
	328.8	-0.37697	328.8	0.19242
	329	-0.37225	329	0.19353
	329.2	-0.36876	329.2	0.19469
	329.4	-0.36687	329.4	0.19523
	329.6	-0.3652	329.6	0.19603
	329.8	-0.36225	329.8	0.19677
	330	-0.36037	330	0.19761
	330.2	-0.35894	330.2	0.19822
	330.4	-0.35922	330.4	0.19971
	330.6	-0.35961	330.6	0.19989
	330.8	-0.35924	330.8	0.19977
	331	-0.35844	331	0.19956
	331.2	-0.35847	331.2	0.2
	331.4	-0.35948	331.4	0.20185
	331.6	-0.3586	331.6	0.20254
	331.8	-0.35802	331.8	0.20377
	332	-0.35677	332	0.2055
	332.2	-0.35405	332.2	0.20845
	332.4	-0.35161	332.4	0.20976
	332.6	-0.34947	332.6	0.20995
	332.8	-0.34851	332.8	0.20936
	333	-0.34949	333	0.20971
	333.2	-0.35093	333.2	0.20987
	333.4	-0.35256	333.4	0.21055
	333.6	-0.35321	333.6	0.21056
	333.8	-0.35462	333.8	0.20974
	334	-0.35585	334	0.20782
	334.2	-0.35729	334.2	0.2058
	334.4	-0.35789	334.4	0.20433
	334.6	-0.35718	334.6	0.202
	334.8	-0.35505	334.8	0.19983
	335	-0.35294	335	0.20019
	335.2	-0.3518	335.2	0.20106
	335.4	-0.35176	335.4	0.20329
	335.6	-0.3519	335.6	0.20608
	335.8	-0.35259	335.8	0.20704
	336	-0.35383	336	0.20802
	336.2	-0.35635	336.2	0.20922
	336.4	-0.35768	336.4	0.21047
	336.6	-0.35919	336.6	0.21064
	336.8	-0.35944	336.8	0.21214
	337	-0.36173	337	0.21252
	337.2	-0.36232	337.2	0.21398
	337.4	-0.36271	337.4	0.21562
	337.6	-0.36586	337.6	0.2182
	337.8	-0.37004	337.8	0.22081
	338	-0.37544	338	0.22401
	338.2	-0.38014	338.2	0.22631
	338.4	-0.38481	338.4	0.2279
	338.6	-0.38935	338.6	0.23037
	338.8	-0.39522	338.8	0.23337
	339	-0.39931	339	0.23558
	339.2	-0.40436	339.2	0.23853
	339.4	-0.40835	339.4	0.24142
	339.6	-0.41139	339.6	0.24483
	339.8	-0.41509	339.8	0.24816
	340	-0.41849	340	0.25109
	340.2	-0.42244	340.2	0.25288
	340.4	-0.42592	340.4	0.25565
	340.6	-0.43181	340.6	0.2601
	340.8	-0.43807	340.8	0.26216
	341	-0.44388	341	0.26572
	341.2	-0.44821	341.2	0.26824
	341.4	-0.45142	341.4	0.27129
	341.6	-0.45453	341.6	0.27546
	341.8	-0.45781	341.8	0.27736
	342	-0.4598	342	0.27954
	342.2	-0.46278	342.2	0.28143
	342.4	-0.46697	342.4	0.284
	342.6	-0.47222	342.6	0.28571
	342.8	-0.47692	342.8	0.28659
	343	-0.48169	343	0.28542
	343.2	-0.48609	343.2	0.28442
	343.4	-0.49018	343.4	0.28188
	343.6	-0.49493	343.6	0.27948
	343.8	-0.49817	343.8	0.27771
	344	-0.50019	344	0.27614
	344.2	-0.50224	344.2	0.27529
	344.4	-0.50329	344.4	0.27415
	344.6	-0.504	344.6	0.27294
	344.8	-0.50538	344.8	0.27279
	345	-0.50673	345	0.27317
	345.2	-0.51039	345.2	0.27208
	345.4	-0.51327	345.4	0.2723
	345.6	-0.51682	345.6	0.27204
	345.8	-0.51991	345.8	0.27308
	346	-0.52243	346	0.27369
	346.2	-0.52297	346.2	0.27385
	346.4	-0.52283	346.4	0.27539
	346.6	-0.52354	346.6	0.27825
	346.8	-0.52466	346.8	0.28083
	347	-0.52661	347	0.28235
	347.2	-0.52758	347.2	0.28335
	347.4	-0.52905	347.4	0.28344
	347.6	-0.53046	347.6	0.28456
	347.8	-0.53235	347.8	0.28593
	348	-0.53329	348	0.28832
	348.2	-0.53489	348.2	0.29233
	348.4	-0.53653	348.4	0.29564
	348.6	-0.53849	348.6	0.30088
	348.8	-0.54103	348.8	0.30459
	349	-0.54326	349	0.30762
	349.2	-0.54445	349.2	0.31016
	349.4	-0.54566	349.4	0.31267
	349.6	-0.54741	349.6	0.31571
	349.8	-0.54914	349.8	0.31816
	350	-0.5499	350	0.32136
	350.2	-0.55178	350.2	0.3247
	350.4	-0.55211	350.4	0.3281
	350.6	-0.554	350.6	0.33178
	350.8	-0.55526	350.8	0.3362
	351	-0.55653	351	0.33901
	351.2	-0.55881	351.2	0.34238
	351.4	-0.55971	351.4	0.34656
	351.6	-0.5613	351.6	0.35137
	351.8	-0.56158	351.8	0.35613
	352	-0.56207	352	0.36061
	352.2	-0.56063	352.2	0.36464
	352.4	-0.56093	352.4	0.36869
	352.6	-0.56091	352.6	0.37296
	352.8	-0.5613	352.8	0.37635
	353	-0.56126	353	0.3788
	353.2	-0.56159	353.2	0.38221
	353.4	-0.55979	353.4	0.38643
	353.6	-0.55723	353.6	0.38997
	353.8	-0.55525	353.8	0.39402
	354	-0.55385	354	0.39775
	354.2	-0.55191	354.2	0.4001
	354.4	-0.54738	354.4	0.40372
	354.6	-0.54334	354.6	0.40764
	354.8	-0.5402	354.8	0.41097
	355	-0.5367	355	0.41484
	355.2	-0.53632	355.2	0.41891
	355.4	-0.53623	355.4	0.42302
	355.6	-0.53534	355.6	0.42701
	355.8	-0.53442	355.8	0.43095
	356	-0.5333	356	0.43437
	356.2	-0.53103	356.2	0.43875
	356.4	-0.52902	356.4	0.44336
	356.6	-0.52718	356.6	0.44813
	356.8	-0.52682	356.8	0.45214
	357	-0.52702	357	0.45799
	357.2	-0.52602	357.2	0.46324
	357.4	-0.52456	357.4	0.46852
	357.6	-0.52475	357.6	0.47391
	357.8	-0.52541	357.8	0.47993
	358	-0.52611	358	0.48426
	358.2	-0.52616	358.2	0.48825
	358.4	-0.52688	358.4	0.49391
	358.6	-0.52747	358.6	0.4983
	358.8	-0.52694	358.8	0.50254
	359	-0.52687	359	0.50738
	359.2	-0.52668	359.2	0.51323
	359.4	-0.52629	359.4	0.51776
	359.6	-0.5272	359.6	0.52409
	359.8	-0.52724	359.8	0.53081
	360	-0.52801	360	0.53692
	360.2	-0.52948	360.2	0.54211
	360.4	-0.53111	360.4	0.54768
	360.6	-0.53186	360.6	0.55345
	360.8	-0.53257	360.8	0.55969
	361	-0.53416	361	0.56641
	361.2	-0.53594	361.2	0.57163
	361.4	-0.53679	361.4	0.57718
	361.6	-0.53597	361.6	0.58259
	361.8	-0.53593	361.8	0.58717
	362	-0.53504	362	0.59176
	362.2	-0.53284	362.2	0.59679
	362.4	-0.53023	362.4	0.60159
	362.6	-0.52808	362.6	0.60624
	362.8	-0.5262	362.8	0.61093
	363	-0.52398	363	0.6153
	363.2	-0.52081	363.2	0.61924
	363.4	-0.51749	363.4	0.62321
	363.6	-0.51603	363.6	0.62762
	363.8	-0.51486	363.8	0.63126
	364	-0.51341	364	0.63661
	364.2	-0.51157	364.2	0.64261
	364.4	-0.51106	364.4	0.64867
	364.6	-0.51106	364.6	0.65377
	364.8	-0.51196	364.8	0.6573
	365	-0.51246	365	0.66103
	365.2	-0.51264	365.2	0.66474
	365.4	-0.51216	365.4	0.66819
	365.6	-0.51462	365.6	0.67249
	365.8	-0.51674	365.8	0.67622
	366	-0.51967	366	0.68012
	366.2	-0.51936	366.2	0.68368
	366.4	-0.51941	366.4	0.68678
	366.6	-0.51796	366.6	0.69149
	366.8	-0.51693	366.8	0.69592
	367	-0.51409	367	0.69961
	367.2	-0.51316	367.2	0.70086
	367.4	-0.51242	367.4	0.70206
	367.6	-0.51103	367.6	0.70545
	367.8	-0.50808	367.8	0.70822
	368	-0.50555	368	0.71132
	368.2	-0.5032	368.2	0.71579
	368.4	-0.49855	368.4	0.72068
	368.6	-0.49404	368.6	0.72475
	368.8	-0.49027	368.8	0.7278
	369	-0.4866	369	0.73136
	369.2	-0.48453	369.2	0.73472
	369.4	-0.48407	369.4	0.73803
	369.6	-0.48152	369.6	0.74149
	369.8	-0.47846	369.8	0.74462
	370	-0.47477	370	0.74783
	370.2	-0.47258	370.2	0.74973
	370.4	-0.46774	370.4	0.75065
	370.6	-0.46447	370.6	0.75118
	370.8	-0.46314	370.8	0.7524
	371	-0.46107	371	0.75388
	371.2	-0.45946	371.2	0.75328
	371.4	-0.45988	371.4	0.75417
	371.6	-0.45937	371.6	0.75518
	371.8	-0.46035	371.8	0.75599
	372	-0.46031	372	0.75692
	372.2	-0.45951	372.2	0.75938
	372.4	-0.45868	372.4	0.76034
	372.6	-0.45761	372.6	0.76236
	372.8	-0.45649	372.8	0.76448
	373	-0.45582	373	0.76513
	373.2	-0.45457	373.2	0.76677
	373.4	-0.45243	373.4	0.76707
	373.6	-0.45187	373.6	0.7673
	373.8	-0.45383	373.8	0.76597
	374	-0.45613	374	0.76504
	374.2	-0.45655	374.2	0.76461
	374.4	-0.457	374.4	0.76444
	374.6	-0.45548	374.6	0.76416
	374.8	-0.45358	374.8	0.76296
	375	-0.45122	375	0.76034
	375.2	-0.45026	375.2	0.7579
	375.4	-0.44986	375.4	0.75645
	375.6	-0.44817	375.6	0.75371
	375.8	-0.44575	375.8	0.75106
	376	-0.44292	376	0.74876
	376.2	-0.44115	376.2	0.74752
	376.4	-0.43955	376.4	0.74709
	376.6	-0.43859	376.6	0.74557
	376.8	-0.43902	376.8	0.74419
	377	-0.44006	377	0.74428
	377.2	-0.44011	377.2	0.74432
	377.4	-0.44125	377.4	0.74365
	377.6	-0.44125	377.6	0.74287
	377.8	-0.44242	377.8	0.74171
	378	-0.44254	378	0.74111
	378.2	-0.44086	378.2	0.74101
	378.4	-0.43774	378.4	0.73988
	378.6	-0.43369	378.6	0.73773
	378.8	-0.43163	378.8	0.73584
	379	-0.42911	379	0.73425
	379.2	-0.42732	379.2	0.73155
	379.4	-0.42632	379.4	0.72823
	379.6	-0.42447	379.6	0.72593
	379.8	-0.4225	379.8	0.72281
	380	-0.42062	380	0.71933
	380.2	-0.41848	380.2	0.7159
	380.4	-0.4166	380.4	0.71269
	380.6	-0.41414	380.6	0.70982
	380.8	-0.41106	380.8	0.70657
	381	-0.40841	381	0.70333
	381.2	-0.40559	381.2	0.69965
	381.4	-0.40473	381.4	0.69712
	381.6	-0.40312	381.6	0.69332
	381.8	-0.40187	381.8	0.68992
	382	-0.40155	382	0.68501
	382.2	-0.40014	382.2	0.68121
	382.4	-0.39932	382.4	0.67872
	382.6	-0.39872	382.6	0.67645
	382.8	-0.39847	382.8	0.67457
	383	-0.39952	383	0.67259
	383.2	-0.39993	383.2	0.6708
	383.4	-0.39939	383.4	0.66996
	383.6	-0.39932	383.6	0.66851
	383.8	-0.39896	383.8	0.66564
	384	-0.39796	384	0.66205
	384.2	-0.39711	384.2	0.65818
	384.4	-0.39797	384.4	0.65486
	384.6	-0.40196	384.6	0.65179
	384.8	-0.40691	384.8	0.64899
	385	-0.41065	385	0.64662
	385.2	-0.41227	385.2	0.64405
	385.4	-0.41368	385.4	0.64161
	385.6	-0.41363	385.6	0.64
	385.8	-0.41367	385.8	0.63645
	386	-0.41516	386	0.6326
	386.2	-0.41933	386.2	0.62967
	386.4	-0.42299	386.4	0.627
	386.6	-0.42562	386.6	0.6249
	386.8	-0.42762	386.8	0.62244
	387	-0.42954	387	0.61877
	387.2	-0.43157	387.2	0.61588
	387.4	-0.43358	387.4	0.61306
	387.6	-0.43415	387.6	0.60948
	387.8	-0.43506	387.8	0.60605
	388	-0.43672	388	0.60289
	388.2	-0.43826	388.2	0.59884
	388.4	-0.44014	388.4	0.59507
	388.6	-0.44292	388.6	0.5923
	388.8	-0.44778	388.8	0.59075
	389	-0.45281	389	0.58876
	389.2	-0.45699	389.2	0.58538
	389.4	-0.46166	389.4	0.58222
	389.6	-0.46688	389.6	0.57888
	389.8	-0.46989	389.8	0.57605
	390	-0.47442	390	0.5733
	390.2	-0.47849	390.2	0.57006
	390.4	-0.48152	390.4	0.56756
	390.6	-0.48281	390.6	0.56622
	390.8	-0.48439	390.8	0.56592
	391	-0.48688	391	0.56567
	391.2	-0.48928	391.2	0.56516
	391.4	-0.49186	391.4	0.56489
	391.6	-0.49518	391.6	0.5646
	391.8	-0.50039	391.8	0.56259
	392	-0.5042	392	0.56174
	392.2	-0.50802	392.2	0.56165
	392.4	-0.51287	392.4	0.56133
	392.6	-0.51867	392.6	0.56154
	392.8	-0.52315	392.8	0.56133
	393	-0.5256	393	0.56088
	393.2	-0.52679	393.2	0.55968
	393.4	-0.52767	393.4	0.55787
	393.6	-0.52932	393.6	0.55659
	393.8	-0.53059	393.8	0.55346
	394	-0.5314	394	0.55223
	394.2	-0.53118	394.2	0.55051
	394.4	-0.53228	394.4	0.54748
	394.6	-0.53335	394.6	0.54502
	394.8	-0.53375	394.8	0.54279
	395	-0.53644	395	0.5409
	395.2	-0.53826	395.2	0.53934
	395.4	-0.53853	395.4	0.53678
	395.6	-0.53828	395.6	0.53508
	395.8	-0.53829	395.8	0.53396
	396	-0.53974	396	0.53342
	396.2	-0.54313	396.2	0.53218
	396.4	-0.54682	396.4	0.5287
	396.6	-0.551	396.6	0.52568
	396.8	-0.55408	396.8	0.52258
	397	-0.55637	397	0.51864
	397.2	-0.55916	397.2	0.51542
	397.4	-0.56196	397.4	0.5126
	397.6	-0.56383	397.6	0.50913
	397.8	-0.56631	397.8	0.50663
	398	-0.56996	398	0.50459
	398.2	-0.5738	398.2	0.50242
	398.4	-0.57838	398.4	0.50179
	398.6	-0.5822	398.6	0.50038
	398.8	-0.58644	398.8	0.49857
	399	-0.58937	399	0.49666
	399.2	-0.59156	399.2	0.49457
	399.4	-0.5946	399.4	0.49364
[truncated: 398,028+ more rows]

## Sheet: Fig.2e
Name	r	Gs
Unit	ax
Note		t=400tau	t=1200tau	t=2000tau	t=2800tau	t=3600tau	t=5200tau	t=6800tau
	0	0.16758	0.10989	0.07841	0.05359	0.03028	0.0396	0.02659
	0.07463	0.15198	0.11436	0.08223	0.04909	0.03667	0.03256	0.02363
	0.22388	0.11721	0.08335	0.06711	0.04345	0.03719	0.0252	0.02481
	0.37313	0.07079	0.0613	0.05774	0.03704	0.02268	0.01977	0.01135
	0.52239	0.0466	0.04995	0.05115	0.03267	0.03183	0.01874	0.00902
	0.67164	0.03415	0.04	0.0467	0.04421	0.04145	0.02337	0.01517
	0.8209	0.01987	0.0399	0.0492	0.05822	0.05373	0.03704	0.02244
	0.97015	0.01917	0.04248	0.04835	0.05397	0.06873	0.03952	0.01696
	1.1194	0.01068	0.0333	0.03569	0.04653	0.06064	0.03887	0.01793
	1.26866	0.00226	0.01563	0.02054	0.04126	0.03825	0.03055	0.01141
	1.41791	0.000191	0.00783	0.01352	0.01743	0.02391	0.02789	0.0063
	1.56716	0	0.00317	0.01236	0.01201	0.01606	0.02481	0.01362
	1.71642	0	0.00161	0.0073	0.00937	0.01417	0.02623	0.01321
	1.86567	0	0.00104	0.0046	0.00911	0.0125	0.03016	0.02056
	2.01493	0	3.6e-05	0.00379	0.00794	0.01076	0.02756	0.01795
	2.16418	0	0	0.00354	0.00692	0.00466	0.01825	0.01637
	2.31343	0	0	0.000959	0.00335	0.00361	0.00924	0.0173
	2.46269	0	0	0.000451	0.00108	0.000984	0.00493	0.01267
	2.61194	0	0	0	0.00129	0.00124	0.00828	0.0176
	2.76119	0	0	0	0.00109	0.00592	0.00747	0.02154
	2.91045	0	0	0	0.00192	0.0033	0.0049	0.02859
	3.0597	0	0	0	0.000223	0.00328	0.0017	0.01896
	3.20896	0	0	0	0	0.000644	0.00117	0.01486
	3.35821	0	0	0	0	0.000194	0.00054	0.00739
	3.50746	0	0	0	0	0	0.00039	0.00554
	3.65672	0	0	0	0	0	0	0.00117
	3.80597	0	0	0	0	0	0	0.000429
	3.95522	0	0	0	0	0	0	0.000994
	4.10448	0	0	0	0	0	0	0.000107
	4.25373	0	0	0	0	0	0	0
	4.40299	0	0	0	0	0	0	0
	4.55224	0	0	0	0	0	0	0
	4.70149	0	0	0	0	0	0	0
	4.85075	0	0	0	0	0	0	0
	5	0	0	0	0	0	0	0

## Sheet: Fig.2f
Name	r	Gs
Unit	ax
Note		t=400tau	t=1200tau	t=2000tau	t=2800tau	t=3600tau	t=5200tau	t=6800tau
	0	0.15977	0.127	0.1073	0.09387	0.0836	0.06947	0.05738
	0.14925	0.15852	0.12789	0.10695	0.09943	0.08571	0.06948	0.05979
	0.44776	0.03386	0.0303	0.02695	0.02544	0.01872	0.01947	0.01783
	0.74627	0.04592	0.0601	0.06403	0.05883	0.04749	0.04931	0.04783
	1.04478	0.07205	0.09646	0.10378	0.09684	0.08284	0.08342	0.08844
	1.34328	0.01882	0.02427	0.02757	0.02676	0.02813	0.02512	0.02676
	1.64179	0.00292	0.00787	0.01286	0.01812	0.0258	0.02377	0.02558
	1.9403	0.0041	0.01582	0.0319	0.05067	0.06694	0.06277	0.0676
	2.23881	0.00169	0.00724	0.01495	0.02297	0.02871	0.02941	0.03101
	2.53731	0.000386526	0.000774668	0.00148	0.00264	0.00465	0.00811	0.00794
	2.83582	0.00135	0.0011	0.0013	0.00286	0.01284	0.02124	0.02174
	3.13433	0.000597528	0.00101	0.000882372	0.00136	0.01006	0.01723	0.0166
	3.43284	1.12037e-05	0.000180094	3.00964e-05	0.000202059	0.00173	0.00319	0.00297
	3.73134	0	0	0	0	0.00153	0.00699	0.00989
	4.02985	0	0	0	0	0.00122	0.00932	0.01376
	4.32836	0	0	0	0	3.56378e-05	0.00155	0.00273
	4.62687	0	0	0	0	0	0.000163976	0.00101
	4.92537	0	0	0	0	0	0	0.000934536
	5.22388	0	0	0	0	0	0	0.000192099

## Sheet: Fig.2g
Name	Time	alpha_1
Unit	tau
Note		Brownian	hopping	sliding
		-0.002	0.00679	0.000458289
		-0.002	0.00679	0.000458289
		-0.002	0.00679	0.000458289
		-0.002	0.00679	0.000458289
		-0.002	0.00679	0.000458289
		-0.002	0.00679	0.000458289
		-0.002	0.00679	0.000458289
		-0.002	0.00679	0.000458289
		-0.002	0.00679	0.000458289
		-0.002	0.00679	0.000458289
		-0.002	0.00679	0.000458289
		-0.002	0.00679	0.000458289
		-0.002	0.00679	0.000458289
		-0.002	0.00679	0.000458289
		-0.00193	0.00699	0.000699537
		-0.00186	0.00717	0.000909656
		-0.0018	0.00732	0.00109
		-0.00174	0.00745	0.00126
		-0.0017	0.00757	0.0014
		-0.00165	0.00768	0.00153
		-0.00161	0.00778	0.00165
		-0.00158	0.00787	0.00176
		-0.0017	0.00806	0.00201
		-0.0018	0.00824	0.00224
		-0.0019	0.00841	0.00246
		-0.00199	0.00856	0.00265
		-0.00207	0.0087	0.00283
		-0.00221	0.00888	0.00307
		-0.00239	0.0091	0.00334
		-0.00255	0.0093	0.0036
		-0.00271	0.00949	0.00384
		-0.00285	0.00967	0.00407
		-0.00298	0.00993	0.00438
		-0.0031	0.01016	0.00468
		-0.00321	0.01039	0.00495
		-0.00328	0.01064	0.00526
		-0.00332	0.01091	0.00559
		-0.00336	0.01116	0.0059
		-0.00339	0.01144	0.00624
		-0.00341	0.01173	0.00659
		-0.00344	0.012	0.00693
		-0.00345	0.01232	0.00731
		-0.00347	0.01262	0.00768
		-0.00351	0.01295	0.00808
		-0.00354	0.01327	0.00847
		-0.00357	0.01359	0.00886
		-0.00361	0.01392	0.00926
		-0.00358	0.01428	0.00969
		-0.00356	0.01462	0.0101
		-0.00352	0.01498	0.01053
		-0.00348	0.01534	0.01097
		-0.00347	0.0156	0.0113
		-0.00346	0.01587	0.01163
		-0.00344	0.01615	0.01198
		-0.00342	0.01644	0.01232
		-0.0034	0.01673	0.01269
		-0.00338	0.01703	0.01306
		-0.00336	0.01732	0.01343
		-0.00335	0.01763	0.01381
		-0.00333	0.01794	0.0142
		-0.00333	0.01826	0.01461
		-0.00333	0.01858	0.01502
		-0.00332	0.01891	0.01544
		-0.00332	0.01925	0.01587
		-0.00332	0.01959	0.01631
		-0.00331	0.01994	0.01676
		-0.0033	0.02029	0.01722
		-0.00329	0.02065	0.01769
		-0.00326	0.02102	0.01817
		-0.00324	0.02139	0.01865
		-0.00321	0.02177	0.01916
		-0.00318	0.02215	0.01966
		-0.00315	0.02254	0.02018
		-0.00311	0.02294	0.02072
		-0.00307	0.02334	0.02126
		-0.00303	0.02376	0.02182
		-0.00299	0.02417	0.02238
		-0.00294	0.02459	0.02296
		-0.00291	0.02499	0.02353
		-0.00288	0.02541	0.02411
		-0.00285	0.02582	0.02469
		-0.00283	0.02625	0.0253
		-0.0028	0.02668	0.02592
		-0.00277	0.02712	0.02656
		-0.00275	0.02756	0.0272
		-0.00272	0.02802	0.02786
		-0.0027	0.02848	0.02854
		-0.00268	0.02895	0.02924
		-0.00267	0.02943	0.02995
		-0.00267	0.02992	0.03069
		-0.00268	0.03041	0.03144
		-0.00269	0.03092	0.03222
		-0.0027	0.03143	0.03301
		-0.00272	0.03196	0.03382
		-0.0027	0.03246	0.03462
		-0.00269	0.03298	0.03543
		-0.00267	0.0335	0.03626
		-0.00265	0.03403	0.03712
		-0.00262	0.03458	0.03799
		-0.00259	0.03514	0.0389
		-0.00256	0.03572	0.03982
		-0.00253	0.0363	0.04077
		-0.00249	0.0369	0.04174
		-0.00244	0.03752	0.04274
		-0.00239	0.03815	0.04377
		-0.0023	0.03877	0.04478
		-0.00221	0.03941	0.04582
		-0.00211	0.04007	0.04689
		-0.00201	0.04075	0.048
		-0.00191	0.04144	0.04912
		-0.00182	0.04216	0.05029
		-0.00172	0.04292	0.05149
		-0.00163	0.04368	0.05271
		-0.00155	0.04448	0.05397
		-0.00146	0.04528	0.05524
		-0.00137	0.04611	0.05655
		-0.00127	0.04698	0.0579
		-0.00116	0.04787	0.05926
		-0.00105	0.04879	0.06066
		-0.000927633	0.04975	0.0621
		-0.000793701	0.05077	0.0636
		-0.000671608	0.05181	0.0651
		-0.000540649	0.05288	0.06664
		-0.00039976	0.054	0.06821
		-0.000246654	0.05516	0.06982
		-7.53689e-05	0.05638	0.07148
		0.000104546	0.05764	0.07318
		0.000293968	0.05895	0.07489
		0.000497041	0.06031	0.07664
		0.000726666	0.06173	0.07844
		0.000973606	0.0632	0.08027
		0.00124	0.06473	0.08215
		0.00153	0.06632	0.08405
		0.00183	0.06798	0.086
		0.00214	0.06972	0.08799
		0.00246	0.07154	0.09003
		0.0028	0.07341	0.09209
		0.00316	0.07536	0.09419
		0.00353	0.07743	0.09636
		0.0039	0.07958	0.09857
		0.00427	0.08182	0.10082
		0.00464	0.08417	0.10311
		0.005	0.08664	0.10546
		0.00535	0.08921	0.10786
		0.00568	0.09189	0.1103
		0.00602	0.09471	0.1128
		0.00635	0.09767	0.11536
		0.00667	0.10077	0.11798
		0.00698	0.10402	0.12065
		0.00729	0.10742	0.12338
		0.0076	0.11096	0.12617
		0.00789	0.11467	0.129
		0.00818	0.11855	0.13191
		0.00846	0.12262	0.13487
		0.00873	0.12686	0.13789
		0.00899	0.13128	0.14096
		0.00925	0.13588	0.14408
		0.0095	0.14066	0.14727
		0.00975	0.14567	0.15053
		0.01	0.15091	0.15385
		0.01026	0.15635	0.15724
		0.01054	0.16202	0.16069
		0.01084	0.16794	0.16422
		0.01117	0.17415	0.16781
		0.01151	0.18063	0.17149
		0.0119	0.1874	0.17524
		0.01232	0.19449	0.17907
		0.01278	0.20189	0.18298
		0.01327	0.20962	0.18696
		0.01378	0.21767	0.19101
		0.01432	0.22612	0.19514
		0.01487	0.23491	0.19932
		0.01543	0.24412	0.20357
		0.01599	0.25374	0.20788
		0.01653	0.26387	0.21225
		0.01706	0.27445	0.21668
		0.01757	0.28558	0.22118
		0.01808	0.29726	0.22575
		0.01856	0.3095	0.23038
		0.01901	0.32237	0.23508
		0.01944	0.33587	0.23985
		0.01983	0.35001	0.24471
		0.0202	0.36476	0.24963
		0.02054	0.38013	0.25463
		0.02085	0.39615	0.25969
		0.02111	0.41281	0.26485
		0.02134	0.43014	0.27007
		0.02152	0.44807	0.27532
		0.02166	0.46664	0.28059
		0.02177	0.48588	0.28586
		0.02186	0.50574	0.29109
		0.02191	0.52624	0.29626
		0.02194	0.54734	0.30138
		0.02193	0.56906	0.30643
		0.02188	0.59134	0.31144
		0.02178	0.61415	0.3164
		0.02165	0.63739	0.32133
		0.02148	0.661	0.32624
		0.0213	0.68492	0.33114
		0.02109	0.70909	0.33605
		0.02087	0.73348	0.34095
		0.02064	0.75808	0.34589
		0.02042	0.78289	0.35084
		0.02021	0.80791	0.35582
		0.02	0.83314	0.36078
		0.0198	0.85857	0.36573
		0.01961	0.88416	0.37066
		0.01943	0.90983	0.37552
		0.01925	0.93554	0.38032
		0.01909	0.96132	0.38504
		0.01893	0.98724	0.38972
		0.01878	1.01334	0.39436
		0.01862	1.03968	0.39896
		0.01848	1.06638	0.40359
		0.01834	1.0934	0.40824
		0.01819	1.12065	0.41292
		0.01805	1.14805	0.4176
		0.01792	1.1756	0.42231
		0.01782	1.20327	0.42706
		0.01772	1.231	0.43187
		0.01763	1.25876	0.43674
		0.01753	1.28658	0.44167
		0.01744	1.31441	0.44667
		0.01736	1.34213	0.45173
		0.01729	1.36961	0.45683
		0.01725	1.39684	0.46194
		0.01723	1.42382	0.46706
		0.01725	1.4506	0.4722
		0.01726	1.47721	0.47737
		0.01727	1.50387	0.4826
		0.01726	1.53071	0.48784
		0.01725	1.55768	0.49306
		0.01723	1.58453	0.49816
		0.01719	1.61118	0.50308
		0.01714	1.63763	0.50781
		0.01709	1.66411	0.51238
		0.01704	1.69081	0.51683
		0.01701	1.71769	0.52124
		0.01703	1.74469	0.52561
		0.01712	1.77183	0.52989
		0.01728	1.79921	0.53403
		0.01753	1.82687	0.538
		0.01783	1.85457	0.54176
		0.01817	1.88202	0.54536
		0.01854	1.90932	0.54887
		0.01891	1.9367	0.55231
		0.01928	1.96428	0.55565
		0.01964	1.99188	0.55881
		0.01998	2.01946	0.5618
		0.02032	2.04705	0.56455
		0.02068	2.07453	0.56707
		0.02102	2.10184	0.5694
		0.02131	2.12901	0.57157
		0.02153	2.15592	0.57363
		0.02167	2.18249	0.57563
		0.02177	2.20881	0.57757
		0.02189	2.23485	0.57944
		0.022	2.26065	0.58126
		0.02208	2.28634	0.58307
		0.02214	2.31187	0.58485
		0.02214	2.33708	0.58654
		0.02207	2.36174	0.58814
		0.02196	2.38585	0.58966
		0.02182	2.40955	0.59114
		0.02163	2.43281	0.59255
		0.02139	2.45575	0.59388
		0.02105	2.47834	0.59513
		0.02058	2.50073	0.59632
		0.01998	2.52263	0.59743
		0.01928	2.54394	0.59843
		0.01849	2.56436	0.59932
		0.01763	2.58403	0.60002
		0.01673	2.60308	0.60054
		0.01579	2.62143	0.60085
		0.01484	2.63895	0.60094
		0.01386	2.65563	0.60088
		0.01278	2.67146	0.6007
		0.01165	2.6868	0.60029
		0.01055	2.70183	0.59971
		0.00944	2.71626	0.59902
		0.00836	2.72971	0.59821
		0.00728	2.74235	0.5973
		0.00619	2.75376	0.59626
		0.00514	2.7641	0.59517
		0.00412	2.77308	0.59399
		0.00312	2.78093	0.59264
		0.00218	2.78748	0.59117
		0.00126	2.79261	0.58963
		0.000323147	2.79656	0.588
		-0.000630553	2.79934	0.58624
		-0.00158	2.80116	0.58441
		-0.00256	2.802	0.5825
		-0.00356	2.80189	0.58045
		-0.0046	2.80105	0.57834
		-0.0057	2.7995	0.57629
		-0.00681	2.79708	0.57429
		-0.00786	2.794	0.57238
		-0.00887	2.79027	0.57045
		-0.00985	2.786	0.56837
		-0.01078	2.78116	0.5661
		-0.01165	2.77578	0.56367
		-0.01244	2.77002	0.5612
		-0.01321	2.76365	0.55877
		-0.01396	2.75675	0.55645
		-0.01475	2.74925	0.55429
		-0.01561	2.74096	0.55224
		-0.01644	2.73199	0.55036
		-0.01727	2.72239	0.54866
		-0.01806	2.71239	0.54715
		-0.01887	2.7021	0.54574
		-0.01971	2.69146	0.54435
		-0.02057	2.6803	0.54293
		-0.02146	2.6686	0.54154
		-0.02245	2.65624	0.54016
		-0.02358	2.64316	0.53866
		-0.02483	2.62931	0.53699
		-0.02617	2.61497	0.53518
		-0.02754	2.60021	0.53328
		-0.02894	2.58521	0.53128
		-0.03041	2.57013	0.52918
		-0.03197	2.55493	0.52686
		-0.0336	2.53957	0.52429
		-0.03527	2.52433	0.52141
		-0.03692	2.50917	0.51821
		-0.03852	2.49425	0.51466
		-0.04008	2.47953	0.51085
		-0.04163	2.46517	0.50691
		-0.04317	2.45098	0.50302
		-0.0447	2.43659	0.49918
		-0.04611	2.42195	0.49518
		-0.04745	2.40687	0.49093
		-0.04878	2.3912	0.48648
		-0.05013	2.37522	0.48198
		-0.05145	2.35913	0.47751
		-0.05268	2.34316	0.47308
		-0.05384	2.3275	0.46878
		-0.05499	2.31181	0.46454
		-0.0561	2.29616	0.46032
		-0.05722	2.28067	0.45604
		-0.05833	2.26481	0.45178
		-0.05952	2.24859	0.44765
		-0.06083	2.23178	0.44371
		-0.06228	2.21432	0.43998
		-0.06382	2.19638	0.4364
		-0.0654	2.17815	0.43281
		-0.06699	2.15965	0.42919
		-0.06863	2.14062	0.42555
		-0.07035	2.12089	0.42178
		-0.07209	2.10065	0.41803
		-0.07385	2.07994	0.4142
		-0.07566	2.05879	0.41035
		-0.07751	2.03724	0.40641
		-0.07934	2.01542	0.40224
		-0.0811	1.99321	0.39792
		-0.08277	1.97068	0.39336
		-0.08431	1.94797	0.38873
		-0.08579	1.92493	0.3842
		-0.08722	1.90165	0.37968
		-0.08862	1.8781	0.37523
		-0.09	1.85406	0.37074
		-0.09141	1.82965	0.36625
		-0.09276	1.80497	0.3618
		-0.09398	1.78029	0.35745
		-0.09515	1.7555	0.35323
		-0.09631	1.73049	0.34909
		-0.09751	1.7053	0.34515
		-0.09879	1.67983	0.34133
		-0.1001	1.65411	0.33765
		-0.10138	1.62802	0.33412
		-0.10264	1.60172	0.33049
		-0.10387	1.5752	0.32671
		-0.10504	1.5487	0.32297
		-0.10612	1.52212	0.31943
		-0.10708	1.49538	0.31629
		-0.10794	1.46851	0.31351
		-0.10876	1.44161	0.31094
		-0.10953	1.4146	0.30848
		-0.11024	1.38771	0.30614
		-0.11085	1.36054	0.30409
		-0.11131	1.3329	0.30244
		-0.11153	1.30507	0.30108
		-0.11142	1.27728	0.29958
		-0.11097	1.24934	0.29762
		-0.11037	1.22175	0.2953
		-0.10972	1.19437	0.29253
		-0.10906	1.16752	0.28937
		-0.10832	1.14093	0.28604
		-0.10755	1.11484	0.28256
		-0.10665	1.08937	0.2788
		-0.10559	1.06432	0.27482
		-0.10434	1.03968	0.27041
		-0.10295	1.01516	0.26567
		-0.1013	0.99088	0.26088
		-0.09939	0.96672	0.25613
		-0.09747	0.94253	0.25135
		-0.09557	0.91824	0.24653
		-0.09371	0.89409	0.24169
		-0.09191	0.86985	0.23698
		-0.09012	0.8456	0.23252
		-0.08831	0.82133	0.2285
		-0.08671	0.79718	0.22475
		-0.08517	0.77314	0.22148
		-0.08381	0.74908	0.21878
		-0.08248	0.72531	0.21652
		-0.08111	0.70179	0.21486
		-0.07971	0.67857	0.21335
		-0.07832	0.65593	0.21189
		-0.07717	0.63368	0.21033
		-0.07613	0.6119	0.20785
		-0.07543	0.59033	0.20467
		-0.07514	0.56874	0.20071
		-0.07534	0.54735	0.19632
		-0.07587	0.52628	0.19158
		-0.07665	0.50551	0.18663
		-0.07758	0.4851	0.18166
		-0.0786	0.465	0.17644
		-0.07963	0.44527	0.17053
		-0.08038	0.42573	0.16343
		-0.08124	0.40644	0.15564
		-0.08205	0.38726	0.14782
		-0.08264	0.36804	0.14024
		-0.08327	0.3489	0.13289
		-0.08368	0.32992	0.12574
		-0.08405	0.31084	0.11875
		-0.08446	0.29176	0.11193
		-0.08464	0.27268	0.10541
		-0.08488	0.25376	0.09909
		-0.08538	0.23476	0.09292
		-0.08585	0.21574	0.08686
		-0.08637	0.197	0.08095
		-0.08696	0.17841	0.07533
		-0.08755	0.15992	0.0699
		-0.08843	0.14162	0.06469
		-0.08975	0.12343	0.05958
		-0.09143	0.10539	0.05446
		-0.09466	0.08731	0.0493
		-0.09898	0.06901	0.04408
		-0.10398	0.0506	0.03897
		-0.10922	0.03182	0.03386
		-0.11419	0.01259	0.02829
		-0.1192	-0.00649	0.02219
		-0.12437	-0.02538	0.01552
		-0.12974	-0.04385	0.00834
		-0.13511	-0.06158	0.000946482
		-0.1406	-0.07841	-0.00621
		-0.14611	-0.09373	-0.01253
		-0.15169	-0.10877	-0.01919
		-0.15724	-0.12165	-0.02597
		-0.16279	-0.13739	-0.03331
		-0.16383	-0.16148	-0.0384
		-0.16475	-0.1853	-0.04285
		-0.16567	-0.2087	-0.04617
		-0.16674	-0.23151	-0.0487
		-0.168	-0.25368	-0.05149
		-0.16941	-0.27528	-0.05462
		-0.17075	-0.29628	-0.05806
		-0.17233	-0.31652	-0.06203
		-0.17393	-0.33593	-0.0669
		-0.17514	-0.3547	-0.07277
		-0.17606	-0.37292	-0.07947
		-0.17683	-0.38962	-0.08594
		-0.17792	-0.40476	-0.09341
		-0.17943	-0.4184	-0.1024
		-0.18103	-0.43055	-0.11219
		-0.183	-0.44203	-0.12351
		-0.18648	-0.45277	-0.13647
		-0.19182	-0.4623	-0.14787
		-0.19788	-0.47099	-0.15741
		-0.20466	-0.47895	-0.1658
		-0.21252	-0.4865	-0.1731
		-0.22174	-0.49362	-0.17793
		-0.23293	-0.50023	-0.18158
		-0.24488	-0.50608	-0.18471
		-0.25705	-0.51096	-0.18846
		-0.27015	-0.51455	-0.19437
		-0.28361	-0.51708	-0.20257
		-0.29771	-0.51856	-0.21598
		-0.31338	-0.51945	-0.23625
		-0.3298	-0.52019	-0.26044
		-0.34615	-0.52061	-0.28202
		-0.35984	-0.5193	-0.29938
		-0.3708	-0.51736	-0.31452
		-0.38002	-0.51475	-0.32992
		-0.38948	-0.51126	-0.33694
		-0.40013	-0.50745	-0.33511
		-0.41342	-0.50355	-0.33476
		-0.42972	-0.50047	-0.33501
		-0.45015	-0.49929	-0.33498
		-0.47495	-0.5006	-0.33562
		-0.50477	-0.50182	-0.34032
		-0.54272	-0.49899	-0.35045
		-0.58469	-0.49161	-0.36506
		-0.61993	-0.48107	-0.38276
		-0.62979	-0.46543	-0.40471
		-0.6356	-0.44129	-0.43022
		-0.64767	-0.40359	-0.44142
		-0.65542	-0.35277	-0.43277
		-0.65977	-0.32681	-0.44845
		-0.6653	-0.48289	-0.50184
		--	--	--

[truncated: 9 more sheets: Fig.2h, Fig.2i, Fig.2i_inset, Fig.3a, Fig.3b, Fig.3c, Fig.3d, Fig.4a, Fig.4c]
